# Supplementary material for: 1-(2-Methyl-5-nitro-1H-imidazol-1-yl)propan-2-yl acetate
Source: Acta Crystallogr Sect E Struct Rep Online. 2014 Feb 15;70(Pt 3):o294. doi: 10.1107/S1600536814002505 (PMC3998449; doi:10.1107/S1600536814002505)
Supplement: Supplementary file 2 [file e-70-0o294-Isup2.hkl]

# 
# h,k,l, Fc-squared, Fo-squared, sigma(Fo-squared) and status flag 
# 
data_I
_shelx_title ' A in P2(1)/n' 
_shelx_refln_list_code          4 
_shelx_F_calc_maximum      128.41 
_exptl_crystal_F_000       480.00 
_reflns_d_resolution_high  0.8257 
 
loop_ 
 _symmetry_equiv_pos_as_xyz 
 'x, y, z' 
 '-x+1/2, y+1/2, -z+1/2' 
 '-x, -y, -z' 
 'x-1/2, -y-1/2, z-1/2' 
 
_cell_length_a     6.1771 
_cell_length_b     8.9928 
_cell_length_c    20.3736 
_cell_angle_alpha  90.000 
_cell_angle_beta   90.978 
_cell_angle_gamma  90.000 
 
_shelx_F_squared_multiplier     1.000 
 
loop_ 
 _refln_index_h 
 _refln_index_k 
 _refln_index_l 
 _refln_F_squared_calc 
 _refln_F_squared_meas 
 _refln_F_squared_sigma 
 _refln_observed_status 
   2   0   0     1930.78     1770.43     19.85 o 
   4   0   0        0.00        0.24      0.68 o 
   6   0   0       31.90       32.58      2.81 o 
   1   1   0       18.77       14.90      0.72 o 
   2   1   0     1232.32     1201.97     10.46 o 
   3   1   0     1041.81     1110.82      9.51 o 
   4   1   0        0.05        0.16      0.55 o 
   5   1   0        5.29        4.96      0.93 o 
   6   1   0       33.79       30.15      2.19 o 
   7   1   0        0.54        0.65      1.29 o 
   0   2   0      971.08     1032.36      9.56 o 
   1   2   0      221.65      211.79      2.60 o 
   2   2   0     1332.38     1366.74     11.79 o 
   3   2   0      145.61      136.89      2.57 o 
   4   2   0       13.24       13.82      1.15 o 
   5   2   0       24.50       24.94      2.15 o 
   6   2   0        0.50       -0.04      0.90 o 
   7   2   0       11.11       11.57      1.55 o 
   1   3   0      780.66      841.33      6.34 o 
   2   3   0      604.29      619.42      6.99 o 
   3   3   0      410.40      486.59      6.70 o 
   4   3   0        0.00        0.15      0.40 o 
   5   3   0       17.39       16.80      1.79 o 
   6   3   0       13.74       12.77      1.83 o 
   7   3   0       12.21       16.66      2.00 o 
   0   4   0      553.45      616.98      7.72 o 
   1   4   0        0.20       -0.29      0.36 o 
   2   4   0       33.04       36.88      1.76 o 
   3   4   0        0.22        0.84      0.68 o 
   4   4   0        4.36        4.21      1.06 o 
   5   4   0        3.22        2.23      1.06 o 
   6   4   0      119.13      120.13      4.38 o 
   1   5   0      505.59      499.66      5.21 o 
   2   5   0        5.18        3.55      0.90 o 
   3   5   0        0.08        0.82      0.79 o 
   4   5   0       74.02       74.03      3.66 o 
   5   5   0       83.88       81.56      3.95 o 
   6   5   0        0.19        0.70      1.04 o 
   0   6   0      411.40      395.24      6.91 o 
   1   6   0      472.19      457.88      5.35 o 
   2   6   0      106.77      107.04      2.92 o 
   3   6   0        3.27        2.57      1.04 o 
   4   6   0       36.48       41.08      2.68 o 
   5   6   0       17.84       17.70      2.04 o 
   6   6   0        2.46        3.74      1.31 o 
   1   7   0       24.73       23.61      1.54 o 
   2   7   0       56.45       60.49      2.43 o 
   3   7   0       72.83       70.64      4.27 o 
   4   7   0       42.83       48.65      2.97 o 
   5   7   0       17.17       19.03      2.52 o 
   0   8   0       28.84       31.99      2.85 o 
   1   8   0       68.06       62.52      2.26 o 
   2   8   0       24.69       23.48      1.95 o 
   3   8   0        2.77        1.53      1.00 o 
   4   8   0       35.41       42.47      5.08 o 
   5   8   0        0.08        1.76      1.36 o 
   1   9   0       59.68       65.20      2.85 o 
   2   9   0       29.96       31.14      3.62 o 
   3   9   0        1.09        1.41      1.36 o 
   4   9   0        0.13        3.32      1.91 o 
   0  10   0       39.09       36.03      3.22 o 
   1  10   0        2.18        3.28      1.38 o 
   2  10   0        0.17        0.93      1.30 o 
  -7   0   1       12.14       14.22      2.63 o 
  -5   0   1      119.42      103.58      3.86 o 
  -3   0   1      299.96      294.03      8.74 o 
  -1   0   1    15773.98    14780.36    144.32 o 
   1   0   1     1695.26     1683.26     25.09 o 
   3   0   1      168.24      193.73      5.09 o 
   5   0   1      394.27      368.12      7.48 o 
   7   0   1        0.30        1.25      1.35 o 
  -7   1   1       21.11       25.15      2.39 o 
  -6   1   1       31.15       32.71      2.29 o 
  -5   1   1       46.96       42.13      2.11 o 
  -4   1   1      104.67      104.23      2.63 o 
  -3   1   1      643.83      676.13      6.72 o 
  -2   1   1        3.03        1.10      0.40 o 
  -1   1   1     5402.88     5244.73     35.62 o 
   0   1   1     2145.03     2197.92     16.42 o 
   1   1   1     1286.18     1274.87     11.14 o 
   2   1   1        8.25        7.23      0.93 o 
   3   1   1       18.64       15.00      1.26 o 
   4   1   1      111.53      100.71      2.62 o 
   5   1   1       37.31       35.34      1.98 o 
   6   1   1        1.64        2.63      0.91 o 
   7   1   1        0.11        0.65      0.85 o 
  -7   2   1       11.45       12.64      1.66 o 
  -6   2   1        0.06       -1.10      0.73 o 
  -5   2   1      215.72      209.69      5.07 o 
  -4   2   1        4.24        5.70      0.84 o 
  -3   2   1      266.39      281.87      3.79 o 
  -2   2   1      401.59      379.77      4.93 o 
  -1   2   1     1021.75      939.17      6.46 o 
   0   2   1      822.57      891.56      5.99 o 
   1   2   1    11181.57    10819.17    136.46 o 
   2   2   1       51.00       34.29      1.54 o 
   3   2   1      498.44      570.84      7.09 o 
   4   2   1       25.45       28.11      1.55 o 
   5   2   1       14.70       16.23      2.46 o 
   6   2   1       99.40       96.38      3.75 o 
   7   2   1        3.55        2.89      0.91 o 
  -7   3   1       31.99       33.42      2.86 o 
  -6   3   1        0.05        2.32      1.02 o 
  -5   3   1       65.75       58.57      3.35 o 
  -4   3   1       25.19       23.61      1.93 o 
  -3   3   1       73.71       77.19      2.59 o 
  -2   3   1       73.90       59.74      3.10 o 
  -1   3   1      626.67      633.68      5.17 o 
   0   3   1      104.43      119.87      1.85 o 
   1   3   1      242.15      245.52      3.16 o 
   2   3   1      254.81      235.95      3.86 o 
   3   3   1      167.84      164.00      3.62 o 
   4   3   1       25.73       21.67      1.34 o 
   5   3   1       31.88       27.04      2.54 o 
   6   3   1       10.78       10.73      1.61 o 
   7   3   1        8.66        8.37      1.61 o 
  -6   4   1        1.30        3.52      1.14 o 
  -5   4   1        0.35        0.80      0.89 o 
  -4   4   1      195.15      167.12      4.35 o 
  -3   4   1       24.57       27.65      1.87 o 
  -2   4   1      148.02      181.59      3.73 o 
  -1   4   1       50.95       45.64      1.39 o 
   0   4   1     1089.89     1108.25      8.24 o 
   1   4   1      210.01      235.53      3.42 o 
   2   4   1        1.56        2.50      0.73 o 
   3   4   1       64.79       53.69      2.24 o 
   4   4   1      114.29      117.36      3.55 o 
   5   4   1       87.75       78.77      3.27 o 
   6   4   1        0.39       -0.73      0.97 o 
  -6   5   1        0.58       -0.30      1.12 o 
  -5   5   1       39.85       37.13      2.76 o 
  -4   5   1        7.02        5.73      1.31 o 
  -3   5   1       36.55       40.45      2.31 o 
  -2   5   1        7.66        6.86      1.10 o 
  -1   5   1      138.80      140.60      2.58 o 
   0   5   1       45.50       44.15      2.27 o 
   1   5   1      150.32      135.25      2.79 o 
   2   5   1       41.78       36.18      1.71 o 
   3   5   1        0.17        0.38      0.77 o 
   4   5   1      525.02      517.95      8.25 o 
   5   5   1        0.00        0.21      0.90 o 
   6   5   1        0.09        0.55      1.17 o 
  -6   6   1        0.04       -1.44      0.96 o 
  -5   6   1       24.48       29.58      2.60 o 
  -4   6   1       13.89       19.35      1.99 o 
  -3   6   1        0.02       -0.02      0.84 o 
  -2   6   1      174.35      157.76      4.01 o 
  -1   6   1      133.08      138.75      2.81 o 
   0   6   1        0.12       -0.16      0.54 o 
   1   6   1       16.06       17.27      1.26 o 
   2   6   1       78.85       73.81      2.41 o 
   3   6   1       30.24       27.28      2.07 o 
   4   6   1       60.37       56.23      2.91 o 
   5   6   1       15.19       19.70      2.55 o 
   6   6   1        0.13       -0.35      1.83 o 
  -5   7   1        2.37        3.59      1.57 o 
  -4   7   1       12.50       13.79      1.98 o 
  -3   7   1       11.33       10.45      1.66 o 
  -2   7   1        9.62        9.32      1.91 o 
  -1   7   1       36.96       38.06      1.93 o 
   0   7   1       16.92       15.48      1.31 o 
   1   7   1      243.15      236.71      3.98 o 
   2   7   1       33.16       32.07      1.98 o 
   3   7   1        1.80        2.53      1.08 o 
   4   7   1       12.86       16.97      2.35 o 
   5   7   1       32.78       40.08      3.57 o 
  -5   8   1        1.97        1.15      1.19 o 
  -4   8   1        1.43       -0.81      1.58 o 
  -3   8   1        0.62        1.47      1.01 o 
  -2   8   1      133.59      140.32      4.34 o 
  -1   8   1       14.23       14.00      1.35 o 
   0   8   1        1.77        0.56      0.72 o 
   1   8   1      202.94      191.30      3.86 o 
   2   8   1        4.34        3.80      1.28 o 
   3   8   1       34.64       40.25      3.37 o 
   4   8   1        0.79        2.12      1.35 o 
   5   8   1        2.24        4.42      1.82 o 
  -4   9   1        2.95        2.70      1.40 o 
  -3   9   1        0.03       -0.51      1.17 o 
  -2   9   1       14.81       14.02      1.84 o 
  -1   9   1       33.04       30.06      2.23 o 
   0   9   1       44.01       45.80      2.29 o 
   1   9   1        1.17        1.61      0.96 o 
   2   9   1        8.88        7.01      1.60 o 
   3   9   1        2.63        3.41      2.01 o 
   4   9   1        4.07       11.66      2.60 o 
  -2  10   1        1.35        0.21      1.28 o 
  -1  10   1        0.12        0.39      0.90 o 
   0  10   1        1.98       -0.51      1.00 o 
   1  10   1       26.31       26.72      2.48 o 
   2  10   1        0.02        0.27      1.22 o 
  -6   0   2      141.65      134.66     18.99 o 
  -4   0   2     1172.85     1203.15     14.19 o 
  -2   0   2        2.35        3.17      0.64 o 
   0   0   2       16.82       20.26      1.25 o 
   2   0   2      542.08      609.44     12.78 o 
   4   0   2      396.11      424.47     17.03 o 
   6   0   2       53.07       59.36      3.37 o 
  -7   1   2       37.24       36.30      2.94 o 
  -6   1   2       13.95       16.93      1.70 o 
  -5   1   2      165.74      150.11      3.27 o 
  -4   1   2       97.98       94.98      2.51 o 
  -3   1   2      112.09      120.72      2.45 o 
  -2   1   2     1148.15     1223.76      9.32 o 
  -1   1   2     1019.57      980.06      7.27 o 
   0   1   2     6406.33     5917.98    188.57 o 
   1   1   2        4.58        7.06      0.50 o 
   2   1   2     2699.25     2891.73     24.36 o 
   3   1   2        4.14        5.01      0.86 o 
   4   1   2       61.44       70.33      3.31 o 
   5   1   2        7.12        6.31      1.02 o 
   6   1   2      145.06      144.28      4.46 o 
   7   1   2       33.97       33.69      2.71 o 
  -7   2   2       11.44       14.24      1.83 o 
  -6   2   2       16.14       19.29      2.05 o 
  -5   2   2       32.28       27.46      2.22 o 
  -4   2   2       99.61       95.01      2.40 o 
  -3   2   2       42.32       49.29      1.45 o 
  -2   2   2      246.34      223.00      3.69 o 
  -1   2   2      615.00      564.58      4.93 o 
   0   2   2        5.75        5.90      0.46 o 
   1   2   2     7392.00     7613.94     77.50 o 
   2   2   2     2617.39     2695.34     20.28 o 
   3   2   2     1669.58     1724.61     15.18 o 
   4   2   2       85.09       81.47      2.79 o 
   5   2   2      133.46      143.39      3.50 o 
   6   2   2       14.13       18.42      2.03 o 
   7   2   2        0.43        0.31      1.24 o 
  -7   3   2       16.94       16.58      1.80 o 
  -6   3   2      142.26      131.21      5.13 o 
  -5   3   2        7.71        5.69      1.23 o 
  -4   3   2      108.13      112.56      3.49 o 
  -3   3   2       28.72       21.84      1.65 o 
  -2   3   2       41.56       45.72      2.58 o 
  -1   3   2     1100.71     1083.91     14.32 o 
   0   3   2      479.13      469.54      4.14 o 
   1   3   2     3060.91     3145.81     20.42 o 
   2   3   2      264.14      285.02      4.22 o 
   3   3   2       31.76       27.23      1.64 o 
   4   3   2       20.02       19.57      1.71 o 
   5   3   2       13.03       11.34      1.51 o 
   6   3   2        1.24        1.85      1.06 o 
   7   3   2        6.06        7.07      1.34 o 
  -6   4   2       16.76       15.34      1.98 o 
  -5   4   2       73.96       67.40      3.19 o 
  -4   4   2        0.24       -1.10      0.73 o 
  -3   4   2       62.21       54.21      2.29 o 
  -2   4   2      661.31      637.97      7.72 o 
  -1   4   2       76.13       79.30      1.74 o 
   0   4   2        1.22        0.50      0.43 o 
   1   4   2      536.10      582.75      6.82 o 
   2   4   2      481.80      520.56      5.83 o 
   3   4   2       98.19       96.27      2.88 o 
   4   4   2       15.47       23.38      1.94 o 
   5   4   2       91.66       82.60      3.30 o 
   6   4   2        0.31        0.66      1.11 o 
  -6   5   2       13.74       15.57      2.01 o 
  -5   5   2       12.17       13.50      2.87 o 
  -4   5   2      178.75      160.29      4.49 o 
  -3   5   2      164.89      163.48      4.17 o 
  -2   5   2       41.06       43.55      2.14 o 
  -1   5   2      359.18      382.71      4.79 o 
   0   5   2     2043.81     2137.16     14.40 o 
   1   5   2      190.00      216.04      3.56 o 
   2   5   2      120.19      109.31      2.65 o 
   3   5   2      311.10      313.98      5.57 o 
   4   5   2       51.45       51.69      2.68 o 
   5   5   2       39.61       45.93      2.94 o 
   6   5   2        0.62        0.50      1.23 o 
  -6   6   2        1.01       -0.10      1.21 o 
  -5   6   2        3.71        4.60      1.27 o 
  -4   6   2      286.85      280.21      7.71 o 
  -3   6   2       48.64       46.82      2.67 o 
  -2   6   2      355.26      366.74      6.31 o 
  -1   6   2       18.08       16.70      1.23 o 
   0   6   2       11.11       13.95      1.14 o 
   1   6   2        0.98        0.42      0.66 o 
   2   6   2       93.48       89.50      2.70 o 
   3   6   2      307.33      301.82      5.86 o 
   4   6   2       12.98       17.68      1.87 o 
   5   6   2        0.04       -0.33      1.19 o 
   6   6   2       10.43       12.99      2.75 o 
  -5   7   2       16.53       20.69      2.17 o 
  -4   7   2        2.44        0.24      1.06 o 
  -3   7   2       80.18       80.30      3.88 o 
  -2   7   2        5.47        5.33      1.27 o 
  -1   7   2       57.55       62.59      2.79 o 
   0   7   2       35.51       32.87      1.72 o 
   1   7   2       85.55       86.93      3.00 o 
   2   7   2       17.30       18.83      1.63 o 
   3   7   2      107.63      103.11      3.85 o 
   4   7   2       77.62       80.37      5.32 o 
   5   7   2       11.48       11.26      2.41 o 
  -5   8   2       22.05       23.81      2.88 o 
  -4   8   2        0.56        0.54      0.96 o 
  -3   8   2       27.74       26.93      2.43 o 
  -2   8   2       67.36       66.91      3.17 o 
  -1   8   2       21.87       21.24      1.60 o 
   0   8   2       12.62       15.22      1.41 o 
   1   8   2       17.49       20.92      1.75 o 
   2   8   2       11.96       11.20      1.68 o 
   3   8   2        8.56        8.71      1.78 o 
   4   8   2        4.06        3.23      1.69 o 
   5   8   2        0.35       -2.50      1.96 o 
  -4   9   2        0.05        2.56      1.29 o 
  -3   9   2        0.37       -0.57      1.20 o 
  -2   9   2        2.68        3.37      1.24 o 
  -1   9   2       29.24       31.13      2.26 o 
   0   9   2        0.17        1.23      0.82 o 
   1   9   2       28.26       25.98      2.34 o 
   2   9   2       20.94       20.96      2.14 o 
   3   9   2        0.01        3.17      1.95 o 
   4   9   2        5.32        4.77      2.03 o 
  -2  10   2        0.76        0.53      1.44 o 
  -1  10   2       30.45       32.42      2.40 o 
   0  10   2        2.09        3.42      1.16 o 
   1  10   2        7.22        5.15      1.74 o 
   2  10   2       32.14       33.38      3.33 o 
  -7   0   3        2.38        1.69      2.57 o 
  -5   0   3      201.79      192.03      5.28 o 
  -3   0   3        2.04        1.03      1.20 o 
  -1   0   3      602.33      616.11      6.41 o 
   1   0   3     5024.14     4856.72     66.58 o 
   3   0   3       19.93       15.24      2.60 o 
   5   0   3      104.29      101.58      4.81 o 
   7   0   3        4.76        7.17      4.52 o 
  -7   1   3        5.76        7.58      1.37 o 
  -6   1   3       15.00       14.20      1.65 o 
  -5   1   3      322.54      311.38      4.81 o 
  -4   1   3       47.78       49.16      1.88 o 
  -3   1   3      351.19      340.58      4.37 o 
  -2   1   3        2.27        2.70      0.50 o 
  -1   1   3        9.20       11.54      0.91 o 
   0   1   3      263.46      275.34      2.76 o 
   1   1   3      490.19      492.55      5.04 o 
   2   1   3      411.94      430.95      8.03 o 
   3   1   3       91.47       90.42      2.77 o 
   4   1   3      171.70      179.38      4.07 o 
   5   1   3        4.86        5.06      0.93 o 
   6   1   3       99.33      105.40      3.84 o 
   7   1   3       19.21       18.50      2.01 o 
  -7   2   3        5.13        7.60      1.36 o 
  -6   2   3       42.40       41.34      2.58 o 
  -5   2   3       26.28       29.68      2.32 o 
  -4   2   3       53.97       48.35      1.77 o 
  -3   2   3     1092.19     1119.36      9.56 o 
  -2   2   3       63.15       66.51      2.03 o 
  -1   2   3      219.81      224.16      3.29 o 
   0   2   3      181.90      194.19      2.43 o 
   1   2   3     3535.12     3602.48     47.44 o 
   2   2   3      718.28      680.68      9.22 o 
   3   2   3       79.59       69.63      2.80 o 
   4   2   3       31.11       33.64      2.03 o 
   5   2   3       95.69      100.80      2.94 o 
   6   2   3        6.60        9.50      1.52 o 
   7   2   3        9.94        8.74      1.56 o 
  -7   3   3        0.52        1.03      0.79 o 
  -6   3   3        0.82       -0.05      0.85 o 
  -5   3   3        0.05       -0.33      0.80 o 
  -4   3   3        0.86        1.12      0.84 o 
  -3   3   3       51.27       51.17      2.19 o 
  -2   3   3      307.10      302.48      4.74 o 
  -1   3   3       58.89       71.19      1.60 o 
   0   3   3      954.26      966.66      6.97 o 
   1   3   3     1905.03     2029.09     13.99 o 
   2   3   3       16.56       16.12      1.03 o 
   3   3   3       98.77      104.61      3.29 o 
   4   3   3       24.39       30.98      2.75 o 
   5   3   3       90.23       90.22      3.34 o 
   6   3   3       61.67       68.00      3.26 o 
   7   3   3        0.91        2.03      1.15 o 
  -6   4   3       14.19       17.56      2.10 o 
  -5   4   3      150.60      141.30      4.48 o 
  -4   4   3       72.98       66.17      4.99 o 
  -3   4   3       17.82       12.79      1.43 o 
  -2   4   3      247.37      244.65      4.49 o 
  -1   4   3     1597.23     1696.62     12.83 o 
   0   4   3      161.63      146.25      2.35 o 
   1   4   3      165.97      175.54      2.82 o 
   2   4   3       50.84       58.56      1.80 o 
   3   4   3      375.48      351.71      5.61 o 
   4   4   3       98.72       99.68      3.29 o 
   5   4   3       12.73       10.03      1.52 o 
   6   4   3        2.00        3.52      1.41 o 
  -6   5   3        0.17       -1.32      0.88 o 
  -5   5   3       78.14       75.20      3.51 o 
  -4   5   3       40.86       50.88      2.89 o 
  -3   5   3        0.23       -0.03      0.82 o 
  -2   5   3       10.43        7.90      1.18 o 
  -1   5   3      163.39      164.42      2.80 o 
   0   5   3      707.57      820.81      7.18 o 
   1   5   3       33.76       33.35      1.64 o 
   2   5   3       35.31       35.53      1.64 o 
   3   5   3        1.18        1.47      0.88 o 
   4   5   3       18.39       15.63      1.69 o 
   5   5   3        1.12        2.19      1.32 o 
   6   5   3       12.05       10.91      1.91 o 
  -6   6   3        0.01       -0.18      1.37 o 
  -5   6   3       31.80       35.58      3.27 o 
  -4   6   3       13.98       14.05      1.86 o 
  -3   6   3      372.25      372.33      6.89 o 
  -2   6   3      105.16      116.21      3.58 o 
  -1   6   3       59.02       66.34      2.53 o 
   0   6   3      260.86      253.57      3.80 o 
   1   6   3      187.05      184.82      3.56 o 
   2   6   3        1.37        2.63      0.82 o 
   3   6   3       12.27       12.01      1.51 o 
   4   6   3        3.51        1.77      1.38 o 
   5   6   3       28.90       28.13      3.50 o 
   6   6   3        2.46        4.32      1.78 o 
  -5   7   3       21.79       24.56      2.40 o 
  -4   7   3       14.81       15.62      2.49 o 
  -3   7   3      163.60      152.40      4.54 o 
  -2   7   3       10.91       11.29      1.60 o 
  -1   7   3        4.54        4.73      0.94 o 
   0   7   3        4.89        5.75      0.93 o 
   1   7   3      119.00      106.19      3.38 o 
   2   7   3      168.27      164.45      3.78 o 
   3   7   3        1.39        0.35      1.09 o 
   4   7   3        2.18        3.81      1.94 o 
   5   7   3        2.24        1.64      1.48 o 
  -5   8   3        1.79        0.71      1.14 o 
  -4   8   3        6.85        6.28      1.34 o 
  -3   8   3       49.99       53.45      3.20 o 
  -2   8   3       12.99       17.05      2.02 o 
  -1   8   3        6.86        6.61      1.19 o 
   0   8   3        6.35        6.88      1.06 o 
   1   8   3        0.05       -0.51      0.74 o 
   2   8   3       18.05       19.60      2.07 o 
   3   8   3       20.05       25.86      3.77 o 
   4   8   3       13.41       12.09      2.75 o 
  -4   9   3       13.05       12.36      2.05 o 
  -3   9   3        5.94        6.67      1.46 o 
  -2   9   3       60.41       63.52      3.49 o 
  -1   9   3       34.52       32.04      2.30 o 
   0   9   3        5.40        7.04      1.18 o 
   1   9   3        0.10       -0.10      0.88 o 
   2   9   3       13.25       12.39      2.16 o 
   3   9   3        1.15        1.62      1.97 o 
   4   9   3        3.27        8.87      2.37 o 
  -2  10   3        2.00        2.46      1.23 o 
  -1  10   3        0.30        0.03      1.47 o 
   0  10   3       46.28       52.98      3.85 o 
   1  10   3       14.26       15.16      2.34 o 
   2  10   3        2.20        3.27      2.30 o 
  -6   0   4        0.66        1.52      1.57 o 
  -4   0   4        0.12        1.48      0.80 o 
  -2   0   4      219.45      199.64      3.73 o 
   0   0   4      875.01      835.85      9.22 o 
   2   0   4     1205.63     1190.89     20.25 o 
   4   0   4      187.46      165.56      7.84 o 
   6   0   4       19.93       18.16      2.39 o 
  -7   1   4        5.72        5.60      1.13 o 
  -6   1   4      157.00      147.97      5.16 o 
  -5   1   4       52.40       49.91      2.09 o 
  -4   1   4        0.64        0.21      0.49 o 
  -3   1   4       48.14       40.58      1.53 o 
  -2   1   4     1128.26     1201.79     10.88 o 
  -1   1   4     3325.91     3225.58     24.42 o 
   0   1   4        1.51        3.32      0.33 o 
   1   1   4     3528.01     3652.92     57.71 o 
   2   1   4       10.28       10.90      1.20 o 
   3   1   4       49.72       51.87      2.67 o 
   4   1   4       84.42       78.57      2.67 o 
   5   1   4       49.48       43.91      2.20 o 
   6   1   4        2.02        1.98      1.04 o 
   7   1   4        0.86       -1.02      0.71 o 
  -7   2   4        7.80       11.44      1.78 o 
  -6   2   4        2.09        0.65      0.97 o 
  -5   2   4        8.93        9.59      1.62 o 
  -4   2   4       18.42       24.08      1.41 o 
  -3   2   4       39.06       31.20      1.85 o 
  -2   2   4       12.20       10.73      0.70 o 
  -1   2   4        3.54        1.85      0.54 o 
   0   2   4     7981.04     7548.20    101.10 o 
   1   2   4     9404.42     9199.34    226.82 o 
   2   2   4      438.59      440.84      5.64 o 
   3   2   4       90.69       86.11      3.41 o 
   4   2   4      149.19      149.87      3.75 o 
   5   2   4        0.04       -0.89      0.67 o 
   6   2   4       44.09       50.57      3.03 o 
   7   2   4       15.93       16.72      1.93 o 
  -7   3   4        0.71        0.15      1.30 o 
  -6   3   4       22.27       21.55      2.35 o 
  -5   3   4       89.69       84.81      3.44 o 
  -4   3   4       75.13       67.44      2.81 o 
  -3   3   4      183.03      176.42      4.40 o 
  -2   3   4      554.67      545.19      6.84 o 
  -1   3   4      328.23      343.70      3.96 o 
   0   3   4       22.60       17.55      0.89 o 
   1   3   4     1307.24     1406.07     11.25 o 
   2   3   4       73.86       74.97      2.03 o 
   3   3   4        8.09       10.25      1.09 o 
   4   3   4      179.17      180.89      7.34 o 
   5   3   4      171.46      174.86      4.61 o 
   6   3   4        0.74       -0.23      1.18 o 
   7   3   4        4.09        4.63      1.84 o 
  -6   4   4        1.15        0.23      0.96 o 
  -5   4   4        2.99        4.09      1.32 o 
  -4   4   4        5.65        4.29      1.15 o 
  -3   4   4      353.22      356.54      6.10 o 
  -2   4   4       32.21       27.37      1.76 o 
  -1   4   4      946.73     1067.52      9.16 o 
   0   4   4      556.63      609.37      5.44 o 
   1   4   4      463.28      475.35      5.01 o 
   2   4   4      976.90     1074.37      9.33 o 
   3   4   4      319.28      324.90      5.27 o 
   4   4   4      155.55      155.36      4.03 o 
   5   4   4        3.69        5.50      1.23 o 
   6   4   4        0.61        0.45      0.99 o 
  -6   5   4       61.13       59.48      3.69 o 
  -5   5   4        1.21        0.97      0.97 o 
  -4   5   4       54.08       48.16      2.88 o 
  -3   5   4       41.97       34.18      2.28 o 
  -2   5   4       35.80       49.49      1.53 o 
  -1   5   4      144.99      148.87      2.98 o 
   0   5   4       52.62       38.83      1.43 o 
   1   5   4        7.32        7.56      0.86 o 
   2   5   4      491.36      496.39      6.84 o 
   3   5   4       11.05       12.17      1.35 o 
   4   5   4        1.37        0.97      0.85 o 
   5   5   4       33.93       38.08      4.07 o 
   6   5   4        7.00        7.47      2.18 o 
  -6   6   4        5.27        7.35      1.44 o 
  -5   6   4        4.57        4.14      1.41 o 
  -4   6   4      333.05      340.29      8.14 o 
  -3   6   4       57.37       56.86      2.90 o 
  -2   6   4       42.41       39.01      2.39 o 
  -1   6   4      106.92      114.24      2.85 o 
   0   6   4      164.90      156.19      2.96 o 
   1   6   4       86.91       92.20      2.48 o 
   2   6   4      235.61      238.24      4.13 o 
   3   6   4       14.30       12.82      1.87 o 
   4   6   4       64.41       70.13      3.84 o 
   5   6   4        6.51        6.55      2.23 o 
   6   6   4        2.10        0.15      1.26 o 
  -5   7   4       12.24       12.37      2.30 o 
  -4   7   4       85.88       87.75      3.74 o 
  -3   7   4       63.22       55.42      3.08 o 
  -2   7   4        8.70        8.32      1.44 o 
  -1   7   4       22.16       22.37      1.52 o 
   0   7   4        3.03        3.95      0.85 o 
   1   7   4        7.36       11.78      1.29 o 
   2   7   4      389.11      381.31      6.86 o 
   3   7   4       69.50       63.90      3.59 o 
   4   7   4        5.69        2.03      2.00 o 
   5   7   4        0.75        2.45      1.70 o 
  -4   8   4        0.46        0.37      0.95 o 
  -3   8   4       50.13       47.06      3.08 o 
  -2   8   4       27.38       22.66      2.25 o 
  -1   8   4      140.85      158.35      3.95 o 
   0   8   4      223.93      219.81      4.07 o 
   1   8   4       87.58       83.06      3.25 o 
   2   8   4       16.72       15.54      2.55 o 
   3   8   4        7.41        3.01      4.38 o 
   4   8   4        3.55        2.73      1.41 o 
  -4   9   4        4.08        5.10      1.49 o 
  -3   9   4        2.33        3.64      1.22 o 
  -2   9   4       19.45       19.38      2.21 o 
  -1   9   4       21.09       25.36      2.38 o 
   0   9   4        0.15        0.10      0.89 o 
   1   9   4        0.94        2.10      1.29 o 
   2   9   4        0.34        1.42      1.27 o 
   3   9   4       19.48       26.53      3.89 o 
   4   9   4        1.25       -0.47      4.33 o 
  -2  10   4        5.10        5.57      2.16 o 
  -1  10   4        7.71       10.63      2.01 o 
   0  10   4        5.75        8.02      5.32 o 
   1  10   4        5.49        5.51      1.71 o 
   2  10   4        1.88        0.49      1.14 o 
  -7   0   5        4.07        7.49      2.03 o 
  -5   0   5        3.65        3.31      1.07 o 
  -3   0   5      790.48      802.76     10.10 o 
  -1   0   5      576.39      543.31      7.70 o 
   1   0   5    16489.27    15519.87    449.62 o 
   3   0   5       10.94        9.86      2.14 o 
   5   0   5       25.21       27.73      2.99 o 
   7   0   5        1.91        2.64      1.51 o 
  -7   1   5       18.74       19.10      2.14 o 
  -6   1   5        0.91        2.75      0.95 o 
  -5   1   5       10.81        9.88      1.29 o 
  -4   1   5      128.26      134.00      2.83 o 
  -3   1   5      324.35      325.34      4.04 o 
  -2   1   5      122.14      124.26      2.43 o 
  -1   1   5       48.53       52.46      1.48 o 
   0   1   5     5196.96     5345.46     36.26 o 
   1   1   5     3641.51     3947.14     31.70 o 
   2   1   5       29.79       33.98      1.72 o 
   3   1   5      205.85      212.60      5.40 o 
   4   1   5        0.07        0.15      0.98 o 
   5   1   5       22.40       21.09      1.88 o 
   6   1   5        1.16        1.97      0.93 o 
   7   1   5        2.88        2.81      1.18 o 
  -7   2   5        0.02       -0.93      0.99 o 
  -6   2   5       12.52       14.49      1.65 o 
  -5   2   5       26.62       22.10      1.88 o 
  -4   2   5       38.52       36.42      2.31 o 
  -3   2   5       35.66       39.69      2.03 o 
  -2   2   5      144.52      150.87      3.22 o 
  -1   2   5       45.61       38.79      1.47 o 
   0   2   5      234.78      234.78      3.51 o 
   1   2   5       40.08       31.17      1.04 o 
   2   2   5       39.78       51.80      2.50 o 
   3   2   5      705.01      789.53      9.62 o 
   4   2   5        1.46        3.27      0.99 o 
   5   2   5        0.14        0.60      0.73 o 
   6   2   5       99.95      105.07      3.82 o 
   7   2   5        5.78        4.86      1.50 o 
  -7   3   5       13.53       13.42      1.64 o 
  -6   3   5       28.31       27.45      2.25 o 
  -5   3   5       14.62       14.82      1.89 o 
  -4   3   5        0.80        0.21      0.81 o 
  -3   3   5       62.69       61.18      2.67 o 
  -2   3   5      288.52      299.77      4.91 o 
  -1   3   5       17.35       15.19      1.18 o 
   0   3   5      185.22      198.52      4.46 o 
   1   3   5        8.91       10.26      0.86 o 
   2   3   5      277.47      293.17      3.90 o 
   3   3   5       15.05       13.77      1.22 o 
   4   3   5        0.80       -0.02      0.73 o 
   5   3   5        8.04        6.37      1.32 o 
   6   3   5        0.63        2.11      0.99 o 
   7   3   5        0.77        5.89      5.44 o 
  -6   4   5        5.47        6.84      1.46 o 
  -5   4   5       78.21       79.89      3.51 o 
  -4   4   5       47.05       45.98      2.76 o 
  -3   4   5        5.84        6.54      1.42 o 
  -2   4   5      562.58      534.12      7.25 o 
  -1   4   5        4.21        2.89      0.64 o 
   0   4   5       65.14       59.23      1.57 o 
   1   4   5      340.02      382.02      4.26 o 
   2   4   5      722.83      697.81      7.70 o 
   3   4   5      138.33      131.01      3.16 o 
   4   4   5        6.10        8.18      1.29 o 
   5   4   5       61.38       64.37      3.65 o 
   6   4   5        4.66        5.32      1.96 o 
  -6   5   5        0.99        1.13      1.07 o 
  -5   5   5        2.18        0.93      0.99 o 
  -4   5   5       18.55       11.07      1.66 o 
  -3   5   5       20.84       21.65      1.95 o 
  -2   5   5       19.14       25.39      1.21 o 
  -1   5   5      213.61      208.97      3.62 o 
   0   5   5       97.82      101.52      2.32 o 
   1   5   5       80.27       80.88      2.00 o 
   2   5   5      352.50      353.33      4.67 o 
   3   5   5      133.58      131.66      3.34 o 
   4   5   5       73.88       75.42      4.56 o 
   5   5   5        5.02        6.22      2.18 o 
   6   5   5       15.20       16.53      3.99 o 
  -6   6   5       11.53        9.76      2.02 o 
  -5   6   5        0.09        0.15      0.91 o 
  -4   6   5       26.37       24.46      2.41 o 
  -3   6   5       58.88       51.64      2.89 o 
  -2   6   5       15.40       12.02      1.55 o 
  -1   6   5      110.70      114.26      2.90 o 
   0   6   5       34.92       34.35      1.66 o 
   1   6   5      957.60      956.13      9.14 o 
   2   6   5      191.37      184.60      3.60 o 
   3   6   5       14.17       11.88      1.80 o 
   4   6   5        9.69       10.45      5.50 o 
   5   6   5        0.50        0.40      1.58 o 
   6   6   5        2.09        0.64      1.37 o 
  -5   7   5        1.27        1.46      1.03 o 
  -4   7   5       22.95       22.56      2.34 o 
  -3   7   5        4.28        5.19      1.24 o 
  -2   7   5       14.13       12.29      1.67 o 
  -1   7   5       29.53       25.92      1.80 o 
   0   7   5        4.66        5.69      1.06 o 
   1   7   5       21.02       18.92      1.50 o 
   2   7   5        8.40        7.58      1.38 o 
   3   7   5       51.17       45.01      4.66 o 
   4   7   5       23.76       24.90      3.76 o 
   5   7   5       45.25       44.98      5.19 o 
  -4   8   5        0.01        0.75      1.08 o 
  -3   8   5       20.61       24.50      2.87 o 
  -2   8   5       67.47       75.18      3.38 o 
  -1   8   5       86.38       82.72      3.39 o 
   0   8   5        1.20        2.47      1.00 o 
   1   8   5       42.32       43.83      3.39 o 
   2   8   5       57.86       52.50      3.88 o 
   3   8   5       41.40       36.77      5.74 o 
   4   8   5        1.27        2.31      1.64 o 
  -3   9   5       11.69       14.16      1.97 o 
  -2   9   5       26.26       29.72      2.65 o 
  -1   9   5        9.05        6.07      2.36 o 
   0   9   5        2.27        3.06      1.38 o 
   1   9   5        1.63        0.28      1.21 o 
   2   9   5        0.05        0.44      1.24 o 
   3   9   5        0.11       -0.66      1.57 o 
  -2  10   5        1.20        5.12      1.50 o 
  -1  10   5        0.52       -0.11      1.25 o 
   0  10   5        1.36        1.97      1.65 o 
   1  10   5        5.17        2.59      1.62 o 
   2  10   5        0.04       -1.29      1.44 o 
  -6   0   6      249.57      242.64      8.90 o 
  -4   0   6      142.52      136.82      4.10 o 
  -2   0   6      728.30      769.52     11.39 o 
   0   0   6     4134.82     4289.87     41.13 o 
   2   0   6      620.96      585.37     12.24 o 
   4   0   6      439.02      430.97     12.86 o 
   6   0   6      207.85      204.21      9.61 o 
  -7   1   6        6.81        7.73      1.39 o 
  -6   1   6       91.96       92.28      4.03 o 
  -5   1   6       25.01       27.07      2.01 o 
  -4   1   6      151.13      157.66      3.13 o 
  -3   1   6      174.62      164.04      3.30 o 
  -2   1   6      655.10      678.40      6.66 o 
  -1   1   6      119.12      138.76      2.47 o 
   0   1   6     2143.45     2125.51     15.40 o 
   1   1   6      181.74      216.11      3.29 o 
   2   1   6        1.33        0.33      1.30 o 
   3   1   6      269.81      257.79      6.04 o 
   4   1   6      117.20      120.69      4.62 o 
   5   1   6        9.18       10.09      1.40 o 
   6   1   6        9.38        8.06      1.30 o 
   7   1   6        4.34        6.93      1.15 o 
  -7   2   6        0.01       -1.47      0.98 o 
  -6   2   6        0.57        1.68      0.94 o 
  -5   2   6      322.45      307.35      6.70 o 
  -4   2   6      292.85      286.01      5.74 o 
  -3   2   6      433.51      456.67      6.76 o 
  -2   2   6       12.84       12.05      1.20 o 
  -1   2   6        0.24       -0.06      0.55 o 
   0   2   6       89.88       88.42      2.07 o 
   1   2   6      558.07      599.80      9.31 o 
   2   2   6      314.72      335.27      4.00 o 
   3   2   6       26.04       27.84      2.13 o 
   4   2   6      105.96      109.25      4.06 o 
   5   2   6      124.21      128.11      3.87 o 
   6   2   6       10.14        9.42      1.99 o 
   7   2   6        6.44        6.42      2.39 o 
  -6   3   6       14.52       17.04      1.87 o 
  -5   3   6       99.89       92.16      3.68 o 
  -4   3   6      188.49      167.16      4.50 o 
  -3   3   6      820.24      856.88     10.32 o 
  -2   3   6      385.17      405.03      6.00 o 
  -1   3   6      255.22      220.73      3.86 o 
   0   3   6      808.52      839.84     12.40 o 
   1   3   6     1738.26     1768.76     16.14 o 
   2   3   6     1890.31     1944.08     17.06 o 
   3   3   6      206.49      219.69      4.65 o 
   4   3   6        7.73        7.54      1.15 o 
   5   3   6        6.27        4.25      1.20 o 
   6   3   6       23.40       23.65      2.71 o 
  -6   4   6       45.52       59.20      3.64 o 
  -5   4   6        2.40        0.83      1.04 o 
  -4   4   6       59.48       50.95      3.31 o 
  -3   4   6        0.04        0.36      0.70 o 
  -2   4   6        8.49        5.28      0.68 o 
  -1   4   6        1.51        0.25      0.55 o 
   0   4   6      303.52      314.36      5.15 o 
   1   4   6       31.05       25.14      0.94 o 
   2   4   6     1147.45     1186.96      9.75 o 
   3   4   6       28.05       27.52      1.50 o 
   4   4   6       20.42       22.77      2.03 o 
   5   4   6        2.03        1.77      1.16 o 
   6   4   6       13.78       13.61      2.91 o 
  -6   5   6       23.00       30.22      2.78 o 
  -5   5   6        7.59        7.74      1.56 o 
  -4   5   6        2.01        1.16      1.05 o 
  -3   5   6        2.98        2.44      1.00 o 
  -2   5   6       37.32       32.80      1.45 o 
  -1   5   6       18.85       16.83      1.28 o 
   0   5   6       93.48      106.46      2.35 o 
   1   5   6      197.75      204.62      3.38 o 
   2   5   6        0.17        1.35      0.50 o 
   3   5   6       65.24       66.76      3.10 o 
   4   5   6       74.98       67.37      5.37 o 
   5   5   6       80.79       82.53      9.82 o 
   6   5   6        4.53        4.24      1.80 o 
  -6   6   6       25.64       24.42      2.49 o 
  -5   6   6        0.00        0.64      0.93 o 
  -4   6   6       14.45       15.23      1.97 o 
  -3   6   6       37.46       41.86      3.23 o 
  -2   6   6        2.03        1.26      0.97 o 
  -1   6   6       93.39       92.33      2.65 o 
   0   6   6       10.84        7.75      1.00 o 
   1   6   6        3.93        3.62      0.77 o 
   2   6   6      292.90      307.39      5.62 o 
   3   6   6       38.69       40.84      4.29 o 
   4   6   6      125.86      126.86      6.84 o 
   5   6   6        4.76        6.47      2.28 o 
  -5   7   6       32.26       35.21      2.92 o 
  -4   7   6       21.11       21.38      2.29 o 
  -3   7   6       41.44       36.92      2.73 o 
  -2   7   6       38.35       40.63      2.64 o 
  -1   7   6        0.01        0.46      0.81 o 
   0   7   6      111.86      106.86      2.86 o 
   1   7   6        4.92        4.58      1.12 o 
   2   7   6       78.46       85.29      4.12 o 
   3   7   6      118.69      119.43      7.94 o 
   4   7   6       33.21       36.02      4.50 o 
   5   7   6       12.95       13.80      2.94 o 
  -4   8   6       26.26       30.44      3.54 o 
  -3   8   6       14.82       13.22      1.91 o 
  -2   8   6       72.51       64.06      3.31 o 
  -1   8   6        0.24        0.91      1.08 o 
   0   8   6        0.20       -0.13      1.15 o 
   1   8   6        0.00       -1.41      0.97 o 
   2   8   6      147.45      129.27      5.30 o 
   3   8   6        2.40        4.74      1.73 o 
   4   8   6       39.96       48.36      5.28 o 
  -3   9   6       26.04       31.07      2.90 o 
  -2   9   6       16.21       23.50      2.41 o 
  -1   9   6       21.12       23.07      2.81 o 
   0   9   6        8.15        5.08      2.15 o 
   1   9   6       10.40       10.48      2.01 o 
   2   9   6       16.37       12.56      2.20 o 
   3   9   6       12.92       13.76      2.73 o 
  -2  10   6       14.51       14.30      2.21 o 
  -1  10   6       12.51       13.86      2.82 o 
   0  10   6       13.84       13.35      2.82 o 
   1  10   6       10.22       12.62      2.50 o 
   2  10   6        8.38        8.22      2.11 o 
  -7   0   7       19.81       21.54      4.30 o 
  -5   0   7       10.72       12.71      2.17 o 
  -3   0   7     1411.03     1332.88     18.54 o 
  -1   0   7      123.21      121.05      3.33 o 
   1   0   7       56.63       64.75      8.40 o 
   3   0   7      169.09      176.98      7.08 o 
   5   0   7      379.99      429.05     14.38 o 
   7   0   7       58.26       71.38      4.71 o 
  -7   1   7        0.84        1.60      0.85 o 
  -6   1   7        5.31        3.92      1.07 o 
  -5   1   7      167.70      175.19      4.29 o 
  -4   1   7      322.16      302.61      5.80 o 
  -3   1   7      118.09      139.21      3.22 o 
  -2   1   7       93.57       93.09      2.50 o 
  -1   1   7        0.74        0.51      0.41 o 
   0   1   7      111.84      123.01      2.51 o 
   1   1   7        2.46        1.92      0.55 o 
   2   1   7      396.43      438.45      7.13 o 
   3   1   7      795.21      776.11     14.27 o 
   4   1   7        3.41        4.76      1.41 o 
   5   1   7       71.19       66.36      3.64 o 
   6   1   7       10.97       10.62      1.62 o 
   7   1   7       11.79       14.73      2.17 o 
  -7   2   7        4.99        3.78      1.12 o 
  -6   2   7       97.38       94.10      3.52 o 
  -5   2   7       56.97       55.22      2.75 o 
  -4   2   7       42.65       48.84      2.35 o 
  -3   2   7       64.26       66.15      2.22 o 
  -2   2   7       56.76       65.39      2.27 o 
  -1   2   7        0.00        0.15      0.50 o 
   0   2   7     2062.99     2122.20     15.81 o 
   1   2   7      291.17      335.73      6.66 o 
   2   2   7      360.27      345.53      4.06 o 
   3   2   7      155.64      166.02      3.60 o 
   4   2   7       35.11       36.09      2.24 o 
   5   2   7        0.56        1.16      0.82 o 
   6   2   7        0.51        0.91      0.90 o 
   7   2   7        4.62        7.87      3.15 o 
  -6   3   7       37.97       43.34      2.85 o 
  -5   3   7      167.57      162.72      4.36 o 
  -4   3   7        5.46        5.58      1.26 o 
  -3   3   7      288.60      306.22      5.73 o 
  -2   3   7        6.83        7.33      1.09 o 
  -1   3   7      105.69      108.66      3.08 o 
   0   3   7        3.65        2.87      0.74 o 
   1   3   7      169.65      157.06      6.45 o 
   2   3   7      369.56      379.84      5.46 o 
   3   3   7       15.13       20.17      1.37 o 
   4   3   7        1.61        1.58      0.81 o 
   5   3   7       80.69       78.50      3.76 o 
   6   3   7        0.21        0.28      2.77 o 
  -6   4   7       29.05       34.66      3.07 o 
  -5   4   7        0.46       -0.37      0.91 o 
  -4   4   7       17.27       14.25      1.82 o 
  -3   4   7       23.13       23.09      2.00 o 
  -2   4   7      461.90      473.84      8.23 o 
  -1   4   7        0.08        0.16      0.54 o 
   0   4   7      102.76       89.51      2.52 o 
   1   4   7      277.30      281.96      4.38 o 
   2   4   7      265.98      235.45      4.41 o 
   3   4   7      154.08      152.19      3.13 o 
   4   4   7       12.37       11.90      1.68 o 
   5   4   7        1.16        1.53      1.62 o 
   6   4   7        8.35        6.89      4.41 o 
  -6   5   7        3.20        2.88      1.54 o 
  -5   5   7       24.84       26.26      2.58 o 
  -4   5   7      127.74      119.51      5.15 o 
  -3   5   7      106.36      107.82      3.67 o 
  -2   5   7       48.14       51.42      1.80 o 
  -1   5   7       89.98       91.80      3.57 o 
   0   5   7        6.29        4.68      0.87 o 
   1   5   7       52.74       49.59      1.39 o 
   2   5   7      206.08      204.67      4.11 o 
   3   5   7       56.21       62.86      3.61 o 
   4   5   7        0.00       -0.81      1.56 o 
   5   5   7        0.13        1.26      1.58 o 
   6   5   7        0.01        3.69      1.60 o 
  -5   6   7        1.27        1.78      1.12 o 
  -4   6   7       22.45       22.25      2.31 o 
  -3   6   7      173.96      176.73      4.87 o 
  -2   6   7       33.32       30.63      2.29 o 
  -1   6   7       52.20       54.98      2.55 o 
   0   6   7       21.97       21.70      1.84 o 
   1   6   7        1.55        2.06      0.77 o 
   2   6   7       19.16       20.41      2.40 o 
   3   6   7      161.86      142.46      5.41 o 
   4   6   7       93.03       94.43      5.98 o 
   5   6   7       10.04       14.69      3.46 o 
  -5   7   7        6.64        8.64      3.18 o 
  -4   7   7        1.09       -0.15      1.19 o 
  -3   7   7        4.90        4.15      1.64 o 
  -2   7   7       13.53       16.08      1.84 o 
  -1   7   7      107.66      101.10      3.04 o 
   0   7   7      133.72      133.43      4.67 o 
   1   7   7      123.11      124.19      4.76 o 
   2   7   7        1.83        2.08      1.34 o 
   3   7   7        9.39        6.42      1.86 o 
   4   7   7        0.83        2.03      1.74 o 
   5   7   7        7.91       12.29      2.87 o 
  -4   8   7        1.46        1.43      1.03 o 
  -3   8   7        0.94        2.19      1.22 o 
  -2   8   7       36.64       39.15      2.87 o 
  -1   8   7       93.65       83.70      4.20 o 
   0   8   7       13.56       14.27      2.12 o 
   1   8   7       28.61       28.07      3.12 o 
   2   8   7        0.13       -0.65      1.93 o 
   3   8   7        0.24       -0.72      1.11 o 
   4   8   7        4.70        7.90      3.02 o 
  -3   9   7       12.41       15.70      2.02 o 
  -2   9   7        0.10        0.49      1.37 o 
  -1   9   7        0.10        3.89      1.75 o 
   0   9   7        0.22       -2.52      2.20 o 
   1   9   7       16.50       15.18      2.39 o 
   2   9   7       10.23        9.87      2.06 o 
   3   9   7        7.59        6.29      1.79 o 
  -2  10   7       10.50       12.97      2.36 o 
  -1  10   7       12.68       12.46      2.60 o 
   0  10   7        1.11        1.72      1.38 o 
   1  10   7        1.03       -0.91      1.15 o 
   2  10   7        0.01        1.45      1.18 o 
  -6   0   8        1.62        2.22      1.39 o 
  -4   0   8      305.07      305.28      8.50 o 
  -2   0   8       12.43       16.13      2.61 o 
   0   0   8      661.20      717.21      9.30 o 
   2   0   8     1020.13      942.67     17.76 o 
   4   0   8        0.04       -0.35      1.10 o 
   6   0   8       86.94       95.31      7.78 o 
  -7   1   8        0.69        1.43      1.10 o 
  -6   1   8        1.75        3.28      1.17 o 
  -5   1   8       82.57       80.20      2.98 o 
  -4   1   8      218.39      202.64      4.25 o 
  -3   1   8      140.90      132.93      3.50 o 
  -2   1   8     2629.00     2870.87     22.33 o 
  -1   1   8      252.89      246.13      3.66 o 
   0   1   8      668.77      602.51      5.74 o 
   1   1   8     1052.69     1000.60     10.05 o 
   2   1   8      387.95      388.66      5.56 o 
   3   1   8       16.84       20.86      1.90 o 
   4   1   8       24.96       22.41      3.92 o 
   5   1   8        4.55        3.89      1.21 o 
   6   1   8       51.19       52.90      3.84 o 
   7   1   8        0.09        0.81      2.06 o 
  -6   2   8       14.42       16.46      1.90 o 
  -5   2   8      315.96      302.46      5.90 o 
  -4   2   8      107.26      101.37      3.09 o 
  -3   2   8       53.25       51.68      2.26 o 
  -2   2   8      282.47      281.45      4.65 o 
  -1   2   8      665.62      696.81      7.24 o 
   0   2   8      118.64      134.06      2.13 o 
   1   2   8       44.32       53.38      2.66 o 
   2   2   8      587.37      633.00      6.20 o 
   3   2   8      211.97      205.36      4.01 o 
   4   2   8       87.35       89.17      3.14 o 
   5   2   8       48.57       46.36      2.55 o 
   6   2   8        6.38        7.73      2.64 o 
  -6   3   8       12.65       13.79      1.71 o 
  -5   3   8      232.71      217.34      5.11 o 
  -4   3   8       39.71       42.50      2.68 o 
  -3   3   8       54.85       53.10      2.47 o 
  -2   3   8      657.80      693.28      8.61 o 
  -1   3   8       24.15       21.37      1.71 o 
   0   3   8        0.86        0.51      0.39 o 
   1   3   8        6.57        9.79      1.59 o 
   2   3   8       97.03      110.16      2.47 o 
   3   3   8        0.71        0.67      0.52 o 
   4   3   8        0.97        1.96      0.89 o 
   5   3   8       55.66       49.19      4.68 o 
   6   3   8        0.14       -0.28      1.55 o 
  -6   4   8        0.35        0.27      0.76 o 
  -5   4   8        7.84        9.24      1.69 o 
  -4   4   8       94.85       89.07      3.53 o 
  -3   4   8      443.92      453.15      7.49 o 
  -2   4   8       12.31       14.59      1.54 o 
  -1   4   8       48.70       41.03      2.12 o 
   0   4   8      673.44      687.90      9.66 o 
   1   4   8       70.25       55.13      3.18 o 
   2   4   8      147.12      143.96      5.39 o 
   3   4   8      245.15      259.93      6.04 o 
   4   4   8       28.09       26.07      3.59 o 
   5   4   8       11.73       16.54      2.99 o 
   6   4   8       17.28       18.72      3.25 o 
  -6   5   8       18.37       17.10      2.18 o 
  -5   5   8       20.41       22.29      2.43 o 
  -4   5   8       44.25       44.03      2.97 o 
  -3   5   8       14.51       13.24      1.70 o 
  -2   5   8      204.62      205.72      3.73 o 
  -1   5   8       45.29       32.31      1.78 o 
   0   5   8       77.96       71.68      2.53 o 
   1   5   8       77.32       74.11      2.16 o 
   2   5   8      102.53       94.30      8.88 o 
   3   5   8      250.88      213.64      6.25 o 
   4   5   8       40.80       36.92      4.35 o 
   5   5   8       10.22       14.91      3.02 o 
   6   5   8       20.43       23.95      3.62 o 
  -5   6   8        0.30        0.17      0.93 o 
  -4   6   8       40.37       40.63      2.99 o 
  -3   6   8        0.60        1.38      1.05 o 
  -2   6   8       68.83       73.23      3.54 o 
  -1   6   8       79.45       73.92      2.88 o 
   0   6   8       79.32       77.18      2.67 o 
   1   6   8       65.67       62.97      3.29 o 
   2   6   8        7.78        9.62      1.83 o 
   3   6   8       49.37       47.72      3.68 o 
   4   6   8       72.70       82.63      6.29 o 
   5   6   8        0.55        0.99      1.88 o 
  -5   7   8        4.01        4.64      1.27 o 
  -4   7   8       46.82       46.08      3.85 o 
  -3   7   8        1.55        2.65      1.29 o 
  -2   7   8        6.31        8.85      1.49 o 
  -1   7   8       34.83       36.76      2.28 o 
   0   7   8        0.05       -1.06      0.98 o 
   1   7   8        0.26       -1.29      1.02 o 
   2   7   8        1.94        0.32      1.24 o 
   3   7   8        4.56        4.35      1.68 o 
   4   7   8       31.03       29.52      4.20 o 
   5   7   8        0.07        0.40      1.49 o 
  -4   8   8        3.28        4.79      1.31 o 
  -3   8   8       79.56       82.73      3.91 o 
  -2   8   8       86.83       93.15      3.81 o 
  -1   8   8        2.65        9.77      2.55 o 
   0   8   8        3.55        1.52      1.30 o 
   1   8   8       25.64       19.25      3.69 o 
   2   8   8        0.10       -0.17      1.09 o 
   3   8   8       13.94        9.56      2.07 o 
   4   8   8        0.84       -0.15      1.46 o 
  -3   9   8        3.70        2.80      1.41 o 
  -2   9   8       72.92       87.42      4.82 o 
  -1   9   8        8.14       13.78      4.39 o 
   0   9   8       23.76       25.16      3.66 o 
   1   9   8        2.38        1.70      1.44 o 
   2   9   8        0.02       -0.48      0.97 o 
   3   9   8        2.09        1.59      1.25 o 
  -1  10   8       16.06       20.14      5.93 o 
   0  10   8       12.19       11.29      2.64 o 
   1  10   8        2.08        1.38      1.33 o 
  -7   0   9        2.89        6.05      1.60 o 
  -5   0   9       73.14       77.49      4.90 o 
  -3   0   9      333.31      410.99      9.15 o 
  -1   0   9      317.95      387.77      7.99 o 
   1   0   9      343.52      398.97      6.41 o 
   3   0   9      224.96      203.61      7.57 o 
   5   0   9       65.54       64.91      5.70 o 
  -6   1   9        2.43        1.80      1.02 o 
  -5   1   9        0.00       -0.96      0.64 o 
  -4   1   9      249.79      238.50      5.39 o 
  -3   1   9      129.27      129.47      4.74 o 
  -2   1   9       44.91       42.71      1.87 o 
  -1   1   9     2007.69     2154.85     16.88 o 
   0   1   9      762.81      752.22      6.99 o 
   1   1   9      185.65      181.89      3.11 o 
   2   1   9      180.89      197.88      3.85 o 
   3   1   9      219.23      229.47      5.65 o 
   4   1   9        8.29        8.81      1.56 o 
   5   1   9        2.99        2.38      1.13 o 
   6   1   9        0.13       -0.32      1.07 o 
  -6   2   9       24.59       23.62      2.18 o 
  -5   2   9       15.33       15.73      1.72 o 
  -4   2   9      139.86      129.89      3.53 o 
  -3   2   9       51.77       46.49      3.53 o 
  -2   2   9       24.11       18.90      1.46 o 
  -1   2   9      358.22      378.54      5.38 o 
   0   2   9      276.49      269.16      3.40 o 
   1   2   9      882.89      877.31      9.32 o 
   2   2   9       11.51        9.91      0.68 o 
   3   2   9       82.73       80.94      2.43 o 
   4   2   9       11.08       15.10      1.86 o 
   5   2   9        0.02       -0.35      1.11 o 
   6   2   9       43.01       47.93      9.34 o 
  -6   3   9       13.07       14.70      1.72 o 
  -5   3   9        0.06        0.11      0.84 o 
  -4   3   9        0.20        0.22      0.76 o 
  -3   3   9      113.54      111.08      3.04 o 
  -2   3   9       16.80       26.10      2.12 o 
  -1   3   9      212.88      215.91      3.69 o 
   0   3   9      258.09      261.20      3.33 o 
   1   3   9      603.45      582.49     10.47 o 
   2   3   9        7.52        9.56      1.71 o 
   3   3   9        0.00        1.35      0.77 o 
   4   3   9       55.44       55.84      6.12 o 
   5   3   9        0.00        0.80      1.48 o 
   6   3   9        2.31        4.14      2.04 o 
  -6   4   9       17.20       17.34      1.77 o 
  -5   4   9       27.92       24.82      2.13 o 
  -4   4   9        4.51        2.44      1.15 o 
  -3   4   9        9.84        8.19      1.40 o 
  -2   4   9        0.08       -1.28      0.96 o 
  -1   4   9       56.32       53.15      2.81 o 
   0   4   9      172.17      168.31      3.72 o 
   1   4   9       69.59       77.44      3.89 o 
   2   4   9      371.65      354.20      9.62 o 
   3   4   9       83.13       77.67      5.37 o 
   4   4   9        8.36        6.83      2.19 o 
   5   4   9       12.67       12.06      2.72 o 
   6   4   9        4.76        2.03      3.12 o 
  -6   5   9        0.67        2.32      0.85 o 
  -5   5   9        0.05       -0.40      0.92 o 
  -4   5   9        3.31        3.72      1.26 o 
  -3   5   9        8.61       11.86      1.66 o 
  -2   5   9       22.39       17.26      1.33 o 
  -1   5   9       13.22       10.41      1.42 o 
   0   5   9       19.49       23.14      1.58 o 
   1   5   9        2.15        2.97      1.62 o 
   2   5   9        7.56       10.04      1.76 o 
   3   5   9      132.60      124.24      5.06 o 
   4   5   9       49.34       50.28      4.97 o 
   5   5   9        0.17        1.58      1.60 o 
   6   5   9       10.67        8.27      2.01 o 
  -5   6   9       13.80       16.34      2.12 o 
  -4   6   9        0.61        0.86      1.02 o 
  -3   6   9       30.87       36.48      2.72 o 
  -2   6   9       42.73       41.68      3.35 o 
  -1   6   9      108.95      116.68      3.39 o 
   0   6   9       33.53       39.26      3.79 o 
   1   6   9       20.22       17.05      2.20 o 
   2   6   9       36.73       28.89      2.86 o 
   3   6   9      327.82      320.53      8.34 o 
   4   6   9        0.18        2.34      1.69 o 
   5   6   9        4.69        9.60      2.43 o 
  -5   7   9       32.46       30.94      2.86 o 
  -4   7   9        0.05       -1.17      0.95 o 
  -3   7   9        0.72        0.72      0.91 o 
  -2   7   9       27.81       28.36      2.49 o 
  -1   7   9       62.37       61.07      4.69 o 
   0   7   9       16.76       16.26      2.21 o 
   1   7   9        0.85        0.10      1.13 o 
   2   7   9        0.37        0.31      1.04 o 
   3   7   9        0.03       -0.08      1.04 o 
   4   7   9        8.01        7.07      2.95 o 
  -4   8   9       14.05       14.06      1.91 o 
  -3   8   9        0.16       -0.35      1.00 o 
  -2   8   9       24.27       20.53      3.30 o 
  -1   8   9        0.29       -0.38      2.03 o 
   0   8   9        0.19       -0.90      1.09 o 
   1   8   9       19.82       22.81      2.86 o 
   2   8   9        0.24        0.79      1.09 o 
   3   8   9        7.15        7.42      1.79 o 
   4   8   9        8.24        8.28      2.29 o 
  -3   9   9       36.15       40.78      4.25 o 
  -2   9   9        1.52        2.27      1.78 o 
  -1   9   9        1.21       -0.25      1.25 o 
   0   9   9        5.47        7.38      2.23 o 
   1   9   9       27.66       29.17      3.18 o 
   2   9   9        0.13        0.34      1.51 o 
   3   9   9       13.31       16.78      2.47 o 
  -1  10   9        4.72        3.85      2.57 o 
   0  10   9        0.86        0.71      1.51 o 
   1  10   9        2.41        2.35      1.82 o 
  -6   0  10        0.00       -0.20      1.31 o 
  -4   0  10       41.49       49.14      3.90 o 
  -2   0  10     1907.73     2007.34     24.14 o 
   0   0  10      161.72      165.13      4.00 o 
   2   0  10     1179.36     1317.00     23.75 o 
   4   0  10      174.51      150.91      7.38 o 
   6   0  10       66.14       64.45      6.71 o 
  -6   1  10       12.92       11.73      2.45 o 
  -5   1  10        6.72        6.92      1.51 o 
  -4   1  10       55.70       51.16      2.81 o 
  -3   1  10      198.26      205.38      4.49 o 
  -2   1  10      122.11      132.34      3.21 o 
  -1   1  10       28.15       19.21      1.26 o 
   0   1  10      372.17      398.38      4.66 o 
   1   1  10      502.80      474.26      5.17 o 
   2   1  10      157.50      169.25      5.31 o 
   3   1  10      169.19      152.72      4.61 o 
   4   1  10       94.95       83.64      3.85 o 
   5   1  10        1.76        2.46      0.97 o 
   6   1  10       34.37       34.05      5.45 o 
  -6   2  10        2.68        2.04      0.94 o 
  -5   2  10      214.63      200.14      4.89 o 
  -4   2  10      193.26      185.66      4.87 o 
  -3   2  10       94.81       89.04      3.00 o 
  -2   2  10      462.99      483.42      6.61 o 
  -1   2  10       30.02       38.15      1.61 o 
   0   2  10       12.85       18.27      0.90 o 
   1   2  10        0.59        0.72      0.42 o 
   2   2  10       21.04       21.01      1.13 o 
   3   2  10        0.01        0.59      0.57 o 
   4   2  10      159.85      175.45      5.73 o 
   5   2  10        2.50        2.20      2.01 o 
   6   2  10        0.02       -0.58      2.40 o 
  -6   3  10        0.41        0.28      0.73 o 
  -5   3  10       82.76       82.41      3.26 o 
  -4   3  10       15.39       17.03      1.69 o 
  -3   3  10       52.71       51.32      2.42 o 
  -2   3  10      135.08      130.30      3.30 o 
  -1   3  10      314.56      314.97      4.68 o 
   0   3  10       32.93       40.83      1.19 o 
   1   3  10      183.89      142.13      4.89 o 
   2   3  10       15.46       18.68      4.08 o 
   3   3  10       19.93       16.76      3.55 o 
   4   3  10        3.58        3.40      2.04 o 
   5   3  10       12.61       12.49      3.20 o 
   6   3  10        4.46        3.37      1.75 o 
  -6   4  10       12.82       12.78      1.64 o 
  -5   4  10        7.00        7.10      1.32 o 
  -4   4  10       19.56       19.70      1.85 o 
  -3   4  10      158.12      140.69      4.23 o 
  -2   4  10      233.08      221.93      5.52 o 
  -1   4  10      137.64      130.63      3.77 o 
   0   4  10       29.61       27.01      1.29 o 
   1   4  10        5.59        4.85      1.51 o 
   2   4  10        5.04        6.86      1.73 o 
   3   4  10       13.53       10.39      2.37 o 
   4   4  10       30.30       28.61      3.68 o 
   5   4  10       43.48       41.30      9.02 o 
   6   4  10        1.92        3.53      1.69 o 
  -5   5  10        9.05       12.45      1.57 o 
  -4   5  10      141.86      141.89      4.71 o 
  -3   5  10       97.69      104.89      3.85 o 
  -2   5  10       19.05       20.77      2.16 o 
  -1   5  10      374.79      356.14      6.67 o 
   0   5  10       12.62       14.24      1.27 o 
   1   5  10       14.67       11.94      2.23 o 
   2   5  10      244.57      233.21      7.57 o 
   3   5  10        0.13       -0.64      1.04 o 
   4   5  10       15.68       15.52      2.92 o 
   5   5  10        1.98        4.92      2.02 o 
  -5   6  10        0.04        0.25      0.93 o 
  -4   6  10        1.50        1.69      1.06 o 
  -3   6  10        4.49        2.63      1.16 o 
  -2   6  10       34.67       33.40      2.72 o 
  -1   6  10        1.03        1.34      0.88 o 
   0   6  10       12.80       12.77      1.95 o 
   1   6  10       19.47       19.97      2.35 o 
   2   6  10      327.53      298.05      7.63 o 
   3   6  10       20.94       19.15      2.57 o 
   4   6  10        2.64        1.30      1.77 o 
   5   6  10       20.87       22.25      7.02 o 
  -4   7  10        9.13       12.12      1.85 o 
  -3   7  10       10.63       10.41      1.70 o 
  -2   7  10        1.57        2.50      1.20 o 
  -1   7  10       25.25       31.52      4.62 o 
   0   7  10        4.20        3.75      1.38 o 
   1   7  10       41.28       36.96      3.17 o 
   2   7  10        0.00       -0.30      1.03 o 
   3   7  10        0.00        1.30      1.31 o 
   4   7  10        5.33        4.48      3.57 o 
  -4   8  10        1.60        2.15      1.04 o 
  -3   8  10       18.11       22.26      2.86 o 
  -2   8  10        0.39        1.39      1.76 o 
  -1   8  10       19.83       25.10      3.67 o 
   0   8  10       35.81       34.51      3.17 o 
   1   8  10        4.68        6.48      1.73 o 
   2   8  10        0.00       -1.24      0.94 o 
   3   8  10        4.40        1.68      1.71 o 
   4   8  10       39.95       44.48      5.30 o 
  -2   9  10        1.55        2.30      1.60 o 
  -1   9  10        1.11        1.83      1.50 o 
   0   9  10       12.01       14.07      2.82 o 
   1   9  10        0.40        0.56      1.18 o 
   2   9  10        0.17        2.29      1.19 o 
  -5   0  11      193.67      196.08      8.76 o 
  -3   0  11       97.67       82.95      4.12 o 
  -1   0  11        0.78       -0.33      0.65 o 
   1   0  11     1037.57     1026.17     12.97 o 
   3   0  11      462.41      425.33     11.87 o 
   5   0  11       68.43       68.81      5.65 o 
  -6   1  11        0.00       -0.83      0.74 o 
  -5   1  11       21.59       23.97      2.42 o 
  -4   1  11       58.52       52.24      2.89 o 
  -3   1  11        0.99        0.36      0.72 o 
  -2   1  11       54.82       44.45      1.98 o 
  -1   1  11        9.62        8.05      0.95 o 
   0   1  11      199.13      219.73      3.39 o 
   1   1  11      475.11      530.13      5.61 o 
   2   1  11       20.88       25.29      1.63 o 
   3   1  11        1.75        1.94      0.97 o 
   4   1  11        1.97        2.91      1.35 o 
   5   1  11        5.52        5.54      2.36 o 
   6   1  11       68.73       74.04      6.87 o 
  -6   2  11        2.48        1.47      0.96 o 
  -5   2  11       46.13       44.21      3.08 o 
  -4   2  11        0.26        1.68      1.00 o 
  -3   2  11        5.39        6.94      1.18 o 
  -2   2  11      140.26      121.08      3.19 o 
  -1   2  11       59.46       64.31      2.08 o 
   0   2  11        3.18        5.18      0.62 o 
   1   2  11       11.53        7.49      1.36 o 
   2   2  11        3.47        2.79      0.75 o 
   3   2  11       53.91       53.22      4.84 o 
   4   2  11       30.35       27.86      4.46 o 
   5   2  11       54.82       50.97      6.26 o 
   6   2  11        0.03        1.60      1.44 o 
  -6   3  11        7.18       11.90      1.50 o 
  -5   3  11      105.46       98.54      3.52 o 
  -4   3  11        5.78        3.68      1.15 o 
  -3   3  11      447.63      447.60      7.26 o 
  -2   3  11        5.69        9.61      1.22 o 
  -1   3  11       26.62       28.98      1.55 o 
   0   3  11        0.33        0.72      1.29 o 
   1   3  11        3.17        1.96      1.16 o 
   2   3  11        0.81        0.89      1.64 o 
   3   3  11      146.70      143.58      8.31 o 
   4   3  11        1.16       -0.06      1.96 o 
   5   3  11        0.46       -2.22      2.00 o 
   6   3  11        7.07       11.83      2.49 o 
  -6   4  11        6.34        6.01      1.22 o 
  -5   4  11        0.31        0.03      1.31 o 
  -4   4  11      216.12      198.38      4.74 o 
  -3   4  11      167.05      163.90      4.36 o 
  -2   4  11        6.74        8.19      1.23 o 
  -1   4  11        6.17        6.03      0.89 o 
   0   4  11        8.56       12.07      0.86 o 
   1   4  11      192.52      165.69     11.51 o 
   2   4  11        1.52        0.16      1.33 o 
   3   4  11        1.70        1.78      1.54 o 
   4   4  11       78.82       75.46      7.12 o 
   5   4  11        0.31        0.37      1.43 o 
   6   4  11        0.01       -1.60      1.07 o 
  -5   5  11       57.43       57.29      4.79 o 
  -4   5  11       25.99       21.42      2.34 o 
  -3   5  11      123.53      124.39      4.75 o 
  -2   5  11       31.21       28.03      2.46 o 
  -1   5  11       43.03       36.70      3.09 o 
   0   5  11       20.10       19.81      2.82 o 
   1   5  11       19.33       19.63      4.71 o 
   2   5  11       27.99       33.60      3.47 o 
   3   5  11       91.03       80.06      6.03 o 
   4   5  11        5.85        5.32      2.04 o 
   5   5  11        5.61        5.41      2.17 o 
  -5   6  11       25.59       29.45      2.75 o 
  -4   6  11       20.74       22.88      2.44 o 
  -3   6  11       26.69       30.77      2.95 o 
  -2   6  11       88.26       88.03      3.84 o 
  -1   6  11      247.50      243.69     11.56 o 
   0   6  11       28.66       24.21      3.27 o 
   1   6  11      131.55      113.03      4.56 o 
   2   6  11        0.02        0.41      1.10 o 
   3   6  11        0.31       -0.62      1.03 o 
   4   6  11        0.48       -0.60      1.46 o 
   5   6  11       13.46       13.95      2.90 o 
  -4   7  11        9.36        9.63      1.60 o 
  -3   7  11        1.69        3.35      1.84 o 
  -2   7  11       12.02       14.38      4.51 o 
  -1   7  11        0.69        3.66      2.03 o 
   0   7  11        1.15        1.92      1.19 o 
   1   7  11       15.92       12.27      2.02 o 
   2   7  11       21.60       17.58      2.44 o 
   3   7  11       58.32       61.64      4.47 o 
   4   7  11        2.18        2.25      1.51 o 
  -3   8  11        8.91        5.90      2.06 o 
  -2   8  11        0.07       -1.50      1.08 o 
  -1   8  11       45.47       49.37      4.83 o 
   0   8  11        0.01       -0.66      0.91 o 
   1   8  11        6.92        8.69      1.97 o 
   2   8  11        2.85        1.52      1.30 o 
   3   8  11       18.07       17.96      2.52 o 
  -2   9  11       34.17       32.41      4.21 o 
  -1   9  11        4.48        7.18      2.68 o 
   0   9  11        7.39        6.37      2.29 o 
   1   9  11        2.13        2.42      1.25 o 
   2   9  11       13.71       12.55      2.14 o 
  -6   0  12       48.70       50.38      4.92 o 
  -4   0  12      339.33      350.18      9.69 o 
  -2   0  12      339.10      311.62      7.42 o 
   0   0  12     1434.14     1524.56     18.13 o 
   2   0  12        8.87       11.23      2.38 o 
   4   0  12        4.06        3.79      2.06 o 
  -6   1  12        6.48        5.55      1.22 o 
  -5   1  12       16.81       15.39      2.00 o 
  -4   1  12       21.35       22.53      2.17 o 
  -3   1  12      108.16      101.86      3.30 o 
  -2   1  12       66.93       76.27      2.57 o 
  -1   1  12      273.39      292.36      4.61 o 
   0   1  12      160.60      159.89      2.97 o 
   1   1  12       34.72       30.45      1.35 o 
   2   1  12       28.10       37.56      1.95 o 
   3   1  12       28.73       29.62      2.42 o 
   4   1  12      180.66      179.06      8.82 o 
   5   1  12       16.86       17.17      3.66 o 
   6   1  12        0.03        3.21      2.32 o 
  -6   2  12        0.28        0.06      0.80 o 
  -5   2  12       22.97       22.44      2.34 o 
  -4   2  12       55.44       48.69      2.90 o 
  -3   2  12        2.83        1.00      1.01 o 
  -2   2  12        2.10        1.40      0.75 o 
  -1   2  12      153.96      140.14      3.11 o 
   0   2  12       99.19      100.38      2.18 o 
   1   2  12      557.62      530.66      7.05 o 
   2   2  12        0.14        1.52      0.66 o 
   3   2  12       17.40       14.73      3.32 o 
   4   2  12       47.59       34.82      4.94 o 
   5   2  12       12.26       18.24      4.26 o 
   6   2  12        7.97        8.45      3.23 o 
  -6   3  12       23.67       24.00      2.51 o 
  -5   3  12        6.90        6.26      1.31 o 
  -4   3  12      140.00      133.28      4.29 o 
  -3   3  12       10.85       12.52      1.58 o 
  -2   3  12      149.83      139.40      3.57 o 
  -1   3  12       71.16       77.34      2.34 o 
   0   3  12       35.27       35.54      1.84 o 
   1   3  12       96.55      107.73      4.57 o 
   2   3  12       10.42       14.02      2.20 o 
   3   3  12        5.15        1.69      2.30 o 
   4   3  12        1.31        0.65      1.95 o 
   5   3  12       15.17       13.82      3.88 o 
   6   3  12        0.01       -2.14      1.66 o 
  -5   4  12       15.42       16.90      2.02 o 
  -4   4  12      162.60      170.97      5.00 o 
  -3   4  12        4.47        7.96      1.38 o 
  -2   4  12        0.16        0.21      0.69 o 
  -1   4  12       29.27       28.56      2.27 o 
   0   4  12      166.85      155.85      5.90 o 
   1   4  12       21.07       22.80      2.80 o 
   2   4  12        1.61        3.01      1.33 o 
   3   4  12        4.31        3.27      1.55 o 
   4   4  12        0.30        0.29      2.12 o 
   5   4  12        2.03        1.34      1.45 o 
  -5   5  12        0.16        0.95      0.90 o 
  -4   5  12       84.69       85.38      3.60 o 
  -3   5  12       61.26       58.37      3.05 o 
  -2   5  12      399.60      398.55      6.56 o 
  -1   5  12       21.88       28.31      3.43 o 
   0   5  12       27.52       24.04      3.12 o 
   1   5  12        0.88        1.00      1.17 o 
   2   5  12       35.51       24.78      3.13 o 
   3   5  12        7.48        6.63      2.03 o 
   4   5  12        7.49        9.57      2.46 o 
   5   5  12       14.37       15.74      6.84 o 
  -5   6  12        2.79        5.02      1.18 o 
  -4   6  12       23.74       22.94      3.54 o 
  -3   6  12       21.24       17.86      2.49 o 
  -2   6  12      158.44      171.79      7.35 o 
  -1   6  12       44.62       45.49      8.31 o 
   0   6  12        0.33        2.95      1.79 o 
   1   6  12       13.00       13.17      2.66 o 
   2   6  12        6.37        6.16      2.22 o 
   3   6  12        0.04        0.57      1.10 o 
   4   6  12       19.56       22.59      3.66 o 
   5   6  12        6.55        6.25      2.12 o 
  -4   7  12        1.43        2.58      1.18 o 
  -3   7  12        2.96        4.69      2.06 o 
  -2   7  12      139.08      161.04      7.41 o 
  -1   7  12       93.13       96.11      6.19 o 
   0   7  12       22.29       21.89      2.58 o 
   1   7  12        6.99        9.61      1.94 o 
   2   7  12       46.64       44.61      3.68 o 
   3   7  12        5.79        7.18      1.87 o 
   4   7  12       31.35       22.33      3.70 o 
  -3   8  12       18.18       17.93      3.15 o 
  -2   8  12        4.18        4.43      1.95 o 
  -1   8  12       18.61       20.84      3.49 o 
   0   8  12       96.92       96.33      5.76 o 
   1   8  12        4.23        5.30      1.63 o 
   2   8  12        0.29        0.65      1.08 o 
   3   8  12        2.42        0.75      1.40 o 
  -2   9  12        0.89        3.74      5.34 o 
  -1   9  12       18.87       22.68      3.44 o 
   0   9  12        0.26       -1.63      1.09 o 
   1   9  12        1.96        2.03      1.23 o 
   2   9  12        0.86        1.37      1.02 o 
  -5   0  13       16.86       19.27      3.15 o 
  -3   0  13      239.97      243.76     11.87 o 
  -1   0  13      620.03      628.58     10.47 o 
   1   0  13      404.94      432.14      7.59 o 
   3   0  13       35.09       37.31      3.93 o 
  -6   1  13       15.10       13.26      1.88 o 
  -5   1  13        4.53        6.52      1.40 o 
  -4   1  13      130.08      114.90      3.98 o 
  -3   1  13        8.15        6.33      1.22 o 
  -2   1  13       81.57       67.58      2.49 o 
  -1   1  13      228.79      210.11      3.93 o 
   0   1  13      289.11      297.16      4.34 o 
   1   1  13       76.14       84.31      2.08 o 
   2   1  13      131.99      117.43      3.44 o 
   3   1  13       14.09       15.00      2.01 o 
   4   1  13        0.02        0.80      1.69 o 
   5   1  13       23.85       18.11      3.98 o 
  -6   2  13        0.74        1.44      0.93 o 
  -5   2  13        0.73        0.98      0.95 o 
  -4   2  13       76.02       75.00      3.33 o 
  -3   2  13       96.90       94.43      3.27 o 
  -2   2  13        9.09       11.76      1.36 o 
  -1   2  13       12.78       14.41      1.29 o 
   0   2  13      169.90      172.06      3.04 o 
   1   2  13       21.51       19.84      1.43 o 
   2   2  13       48.28       42.19      2.91 o 
   3   2  13       44.70       49.98      5.37 o 
   4   2  13        1.47        5.27      2.48 o 
   5   2  13        4.14        4.97      2.91 o 
   6   2  13       11.79       15.14      3.88 o 
  -6   3  13        1.13        1.43      0.91 o 
  -5   3  13        2.56        1.39      0.99 o 
  -4   3  13        1.22       -0.36      0.89 o 
  -3   3  13       26.36       23.64      2.05 o 
  -2   3  13        3.20        2.81      0.94 o 
  -1   3  13      440.26      445.36      6.13 o 
   0   3  13      351.16      326.89      5.81 o 
   1   3  13       20.29       22.23      2.57 o 
   2   3  13       21.55       26.97      2.84 o 
   3   3  13       16.73       18.64      2.59 o 
   4   3  13       60.90       53.61      6.45 o 
   5   3  13        0.68        2.94      2.48 o 
  -5   4  13       18.82       16.80      2.03 o 
  -4   4  13        0.54        0.99      1.01 o 
  -3   4  13      349.29      340.41      6.58 o 
  -2   4  13       11.01        9.59      1.34 o 
  -1   4  13        2.74        2.18      0.79 o 
   0   4  13      156.59      161.51      6.23 o 
   1   4  13        1.62        2.10      1.62 o 
   2   4  13       10.50        9.01      2.50 o 
   3   4  13       52.70       55.99      4.06 o 
   4   4  13        4.29        8.50      3.50 o 
   5   4  13        6.67       12.85      2.65 o 
  -5   5  13        1.05        2.63      1.02 o 
  -4   5  13       22.92       24.04      2.37 o 
  -3   5  13       41.16       48.76      2.79 o 
  -2   5  13       13.00       17.97      1.76 o 
  -1   5  13      111.46      121.21      5.91 o 
   0   5  13      126.41      124.45     11.53 o 
   1   5  13       19.38       16.72      2.66 o 
   2   5  13       18.71       14.32      2.58 o 
   3   5  13        0.60        0.52      1.26 o 
   4   5  13        0.11       -0.65      1.58 o 
   5   5  13        1.24       -0.75      2.33 o 
  -4   6  13        1.99        0.24      0.97 o 
  -3   6  13       22.69       22.54      2.11 o 
  -2   6  13        6.83        4.11      2.14 o 
  -1   6  13        3.11        3.36      1.89 o 
   0   6  13       35.31       33.66      3.86 o 
   1   6  13        6.36        3.61      1.82 o 
   2   6  13        0.37        0.76      1.30 o 
   3   6  13       29.16       29.47      3.09 o 
   4   6  13        0.66       -0.71      2.25 o 
  -4   7  13        0.59        4.39      1.41 o 
  -3   7  13       85.54       73.14      5.78 o 
  -2   7  13        0.40        2.17      1.82 o 
  -1   7  13       61.26       50.22      4.82 o 
   0   7  13        4.76        4.55      1.50 o 
   1   7  13        1.17        2.89      1.41 o 
   2   7  13        9.79        7.07      1.75 o 
   3   7  13        0.70        2.01      1.88 o 
   4   7  13       40.73       41.35      5.02 o 
  -3   8  13        0.98        1.44      1.33 o 
  -2   8  13       26.68       27.99      3.75 o 
  -1   8  13       17.32       24.14      3.51 o 
   0   8  13       21.23       24.61      3.53 o 
   1   8  13       12.22       10.34      1.95 o 
   2   8  13        0.02        1.38      1.12 o 
   3   8  13        0.27       -0.44      0.98 o 
  -1   9  13       24.24       36.36      4.47 o 
   0   9  13        0.81        0.87      1.46 o 
   1   9  13        1.98        1.22      2.33 o 
  -6   0  14        3.79        5.71      1.93 o 
  -4   0  14      202.81      188.87      7.23 o 
  -2   0  14       93.29      109.43      4.58 o 
   0   0  14        8.36        9.48      1.53 o 
   2   0  14       25.63       34.57      3.88 o 
  -6   1  14       19.13       27.41      2.74 o 
  -5   1  14       11.54       15.60      2.41 o 
  -4   1  14       38.03       38.65      2.75 o 
  -3   1  14       21.42       17.14      1.73 o 
  -2   1  14      140.68      141.25      3.67 o 
  -1   1  14       15.50       19.07      1.50 o 
   0   1  14       25.89       26.76      1.48 o 
   1   1  14       68.13       60.90      1.87 o 
   2   1  14        0.11        1.19      0.72 o 
   3   1  14        6.85        8.08      2.78 o 
   4   1  14        3.90        2.86      2.09 o 
  -6   2  14        1.01        1.90      0.97 o 
  -5   2  14       47.90       57.15      3.55 o 
  -4   2  14       64.04       61.85      3.23 o 
  -3   2  14        1.16       -0.64      0.69 o 
  -2   2  14        3.81        5.38      1.09 o 
  -1   2  14       78.62       81.46      2.56 o 
   0   2  14      100.95      105.11      2.46 o 
   1   2  14      413.51      418.30      6.50 o 
   2   2  14        7.58        9.06      1.79 o 
   3   2  14        0.83        2.14      2.17 o 
   4   2  14       10.87       13.47      3.58 o 
   5   2  14        1.26       -1.82      1.93 o 
  -5   3  14        0.41       -0.10      1.17 o 
  -4   3  14        3.82        4.57      1.33 o 
  -3   3  14       53.93       47.95      2.73 o 
  -2   3  14        9.71        8.32      1.28 o 
  -1   3  14        0.28        0.99      0.84 o 
   0   3  14        0.30        2.51      1.47 o 
   1   3  14       62.64       71.23      3.89 o 
   2   3  14       22.31       25.04      2.81 o 
   3   3  14       22.88       21.72      6.23 o 
   4   3  14        2.74       -0.43      2.35 o 
   5   3  14        1.22        0.18      2.12 o 
  -5   4  14        5.26        5.74      1.30 o 
  -4   4  14       14.65       14.10      1.85 o 
  -3   4  14       44.11       38.19      2.56 o 
  -2   4  14      164.15      171.47      4.23 o 
  -1   4  14      179.04      174.28      8.25 o 
   0   4  14        2.49        1.79      1.50 o 
   1   4  14       27.59       31.56      4.07 o 
   2   4  14       19.51       23.33      2.93 o 
   3   4  14       16.12       13.54      2.50 o 
   4   4  14       16.16       20.83      4.84 o 
   5   4  14        6.08        6.74      3.07 o 
  -5   5  14        0.08        0.04      0.77 o 
  -4   5  14        7.75        6.33      1.41 o 
  -3   5  14        0.90        0.87      0.96 o 
  -2   5  14        0.52       -1.12      1.52 o 
  -1   5  14       20.85       23.17      3.47 o 
   0   5  14      317.89      291.27      8.89 o 
   1   5  14        9.39       10.90      2.45 o 
   2   5  14        7.51        6.68      1.96 o 
   3   5  14       14.73       13.64      2.65 o 
   4   5  14        2.38        3.48      2.86 o 
   5   5  14        4.10        1.33      1.64 o 
  -4   6  14        3.27        5.05      1.53 o 
  -3   6  14       33.34       28.73      3.83 o 
  -2   6  14       64.68       61.64      5.17 o 
  -1   6  14       61.56       64.83      5.07 o 
   0   6  14       33.06       32.14      3.85 o 
   1   6  14        1.81        1.23      1.51 o 
   2   6  14       42.45       37.30      4.01 o 
   3   6  14       13.64       10.49      2.06 o 
   4   6  14        3.27        8.76      2.46 o 
  -3   7  14        7.55       13.67      2.63 o 
  -2   7  14        8.21        6.87      2.19 o 
  -1   7  14       21.12       24.64      3.62 o 
   0   7  14      116.31      121.72      5.02 o 
   1   7  14        0.42        0.57      1.36 o 
   2   7  14        2.07        1.76      1.60 o 
   3   7  14       14.48       15.11      3.26 o 
  -2   8  14        8.01       10.20      2.37 o 
  -1   8  14        7.20        5.14      1.84 o 
   0   8  14        1.78        1.06      1.18 o 
   1   8  14        4.40        5.22      1.47 o 
   2   8  14        0.50        0.28      1.03 o 
  -5   0  15        4.16        3.66      2.24 o 
  -3   0  15       25.81       35.32      3.39 o 
  -1   0  15       81.42       76.34      4.27 o 
   1   0  15       35.87       30.40      2.19 o 
   3   0  15        2.66        3.19      1.98 o 
  -5   1  15        0.50       -0.13      0.88 o 
  -4   1  15       38.34       39.59      2.79 o 
  -3   1  15      199.93      183.56      4.70 o 
  -2   1  15       69.97       66.16      2.63 o 
  -1   1  15        6.07        7.42      1.13 o 
   0   1  15        4.86        7.58      1.02 o 
   1   1  15       14.18       16.77      1.51 o 
   2   1  15        9.24       10.20      1.78 o 
   3   1  15        0.21        1.53      1.85 o 
   4   1  15        0.13       -0.14      1.88 o 
  -5   2  15       24.22       24.01      2.45 o 
  -4   2  15       31.01       35.13      2.69 o 
  -3   2  15      169.89      161.81      4.49 o 
  -2   2  15       86.98       83.06      2.94 o 
  -1   2  15        8.61        8.01      1.13 o 
   0   2  15      506.63      511.52      8.03 o 
   1   2  15       47.85       44.71      3.10 o 
   2   2  15       15.81       11.23      4.16 o 
   3   2  15        2.25        1.96      2.28 o 
   4   2  15        2.04       -1.55      1.96 o 
   5   2  15       28.34       32.60      5.51 o 
  -5   3  15        6.01        9.34      1.75 o 
  -4   3  15       18.56       19.83      2.43 o 
  -3   3  15        2.81        2.22      1.39 o 
  -2   3  15      168.88      183.28      4.39 o 
  -1   3  15       39.44       44.68      2.67 o 
   0   3  15       68.40       72.43      4.20 o 
   1   3  15       35.71       39.08      4.50 o 
   2   3  15       40.51       38.85      3.39 o 
   3   3  15       22.60       21.79      3.82 o 
   4   3  15        6.84        6.37      3.02 o 
   5   3  15       14.43       17.57      4.12 o 
  -5   4  15        4.30        6.13      1.25 o 
  -4   4  15       72.39       71.00      3.42 o 
  -3   4  15       10.83        9.18      1.53 o 
  -2   4  15      109.47      112.94      4.41 o 
  -1   4  15       36.16       35.32      3.75 o 
   0   4  15       30.17       31.04      3.45 o 
   1   4  15       39.19       33.22      3.44 o 
   2   4  15        7.97        7.03      1.78 o 
   3   4  15        0.80        0.76      1.19 o 
   4   4  15        2.46        3.39      2.80 o 
   5   4  15        6.88        8.66      3.34 o 
  -4   5  15        1.20        1.52      0.96 o 
  -3   5  15        4.23        4.11      1.47 o 
  -2   5  15        0.07        0.64      1.40 o 
  -1   5  15       11.16       12.53      2.76 o 
   0   5  15        0.87       -1.71      1.14 o 
   1   5  15       10.77       10.97      2.44 o 
   2   5  15       50.71       44.39      4.12 o 
   3   5  15       44.64       47.54      4.42 o 
   4   5  15        0.00        6.82      3.05 o 
  -4   6  15        2.33        2.49      1.60 o 
  -3   6  15       31.23       36.01      5.23 o 
  -2   6  15        0.38        0.28      1.25 o 
  -1   6  15      103.41      102.10      7.24 o 
   0   6  15        7.58        7.89      2.33 o 
   1   6  15        3.25        1.85      1.65 o 
   2   6  15        8.54        8.76      2.15 o 
   3   6  15        8.24       10.69      2.50 o 
   4   6  15        6.43        5.64      2.21 o 
  -3   7  15        6.43       11.20      2.42 o 
  -2   7  15        0.47       -0.75      3.07 o 
  -1   7  15       11.44       10.65      4.11 o 
   0   7  15       17.36       15.93      2.41 o 
   1   7  15       33.92       28.79      3.13 o 
   2   7  15        0.41        0.51      1.66 o 
   3   7  15        0.31       -0.16      1.61 o 
  -2   8  15       13.42       19.76      3.20 o 
  -1   8  15        6.22        7.25      2.20 o 
   0   8  15        1.58        1.11      2.36 o 
   1   8  15       14.13       15.67      2.42 o 
   2   8  15        1.43        1.62      1.08 o 
  -4   0  16       15.43       10.35      2.25 o 
  -2   0  16       19.18       34.01      3.99 o 
   0   0  16      190.77      183.41      5.28 o 
   2   0  16       93.38       75.09      5.67 o 
  -5   1  16       54.44       56.55      3.57 o 
  -4   1  16        0.56        2.59      1.14 o 
  -3   1  16        3.81        4.01      1.15 o 
  -2   1  16      157.18      145.51      3.91 o 
  -1   1  16       35.57       34.75      1.97 o 
   0   1  16        4.57        6.85      1.03 o 
   1   1  16       20.62       17.16      1.75 o 
   2   1  16       82.61       81.51      3.83 o 
   3   1  16       45.47       51.63      5.30 o 
  -5   2  16        2.40        2.81      1.07 o 
  -4   2  16       15.30       18.65      2.09 o 
  -3   2  16      236.98      231.79      5.43 o 
  -2   2  16        0.82        0.14      0.83 o 
  -1   2  16        1.44        1.18      0.82 o 
   0   2  16        2.80        2.56      1.08 o 
   1   2  16      165.21      172.25      5.92 o 
   2   2  16        4.52        5.33      2.24 o 
   3   2  16        0.00        0.85      2.40 o 
   4   2  16       13.19       13.66      3.74 o 
  -5   3  16       15.79       21.41      2.38 o 
  -4   3  16       16.44       18.31      2.12 o 
  -3   3  16       36.13       35.65      2.54 o 
  -2   3  16       49.15       49.63      2.53 o 
  -1   3  16       10.48        9.32      1.62 o 
   0   3  16        0.02       -0.03      2.31 o 
   1   3  16      161.23      146.47      6.66 o 
   2   3  16        1.98       -1.10      1.07 o 
   3   3  16        4.78        5.34      1.70 o 
   4   3  16       48.08       50.44      6.53 o 
   5   3  16        1.07        1.79      2.28 o 
  -5   4  16        7.17        7.62      1.47 o 
  -4   4  16        0.69       -1.09      0.87 o 
  -3   4  16       65.10       71.09      3.95 o 
  -2   4  16       60.50       58.16      4.75 o 
  -1   4  16        7.47        6.73      2.19 o 
   0   4  16        0.08        1.43      1.33 o 
   1   4  16        0.94        1.03      1.43 o 
   2   4  16        0.72        0.19      2.11 o 
   3   4  16       14.69       13.28      2.61 o 
   4   4  16        0.26       -1.73      2.06 o 
  -4   5  16        0.12        0.92      1.14 o 
  -3   5  16        4.10        4.32      1.83 o 
  -2   5  16       16.28       14.84      4.54 o 
  -1   5  16       49.30       45.57      5.01 o 
   0   5  16        0.11        0.18      1.51 o 
   1   5  16       32.77       29.55      3.62 o 
   2   5  16        3.05        5.18      1.85 o 
   3   5  16       18.67       23.05      3.30 o 
   4   5  16        3.17        6.84      2.78 o 
  -4   6  16       12.71       22.88      3.60 o 
  -3   6  16        0.75        2.58      1.45 o 
  -2   6  16        1.46        2.13      1.71 o 
  -1   6  16        7.58        7.85      2.34 o 
   0   6  16        5.71        3.00      2.62 o 
   1   6  16        8.97        4.43      1.88 o 
   2   6  16       16.41       17.00      2.94 o 
   3   6  16        0.59       -1.08      1.73 o 
  -3   7  16        4.54        7.22      5.37 o 
  -2   7  16        1.07        2.99      1.44 o 
  -1   7  16       10.82        5.97      1.92 o 
   0   7  16        4.84        4.04      2.02 o 
   1   7  16        3.79        1.89      1.36 o 
   2   7  16        3.51        5.72      1.48 o 
  -1   8  16        9.00       12.85      2.58 o 
   0   8  16       13.26       12.82      2.62 o 
   1   8  16        0.82        2.61      1.21 o 
  -5   0  17        8.99       14.68      2.65 o 
  -3   0  17       15.85       11.13      2.16 o 
  -1   0  17        2.28        4.21      2.25 o 
   1   0  17       17.18       15.55      1.93 o 
  -5   1  17        0.76        0.32      1.31 o 
  -4   1  17        5.63        6.94      1.35 o 
  -3   1  17       62.62       54.85      2.99 o 
  -2   1  17        0.60        1.47      0.93 o 
  -1   1  17      247.91      246.65      4.81 o 
   0   1  17       22.92       22.47      2.03 o 
   1   1  17      151.41      140.43      5.06 o 
   2   1  17       72.73       77.62      3.79 o 
   3   1  17        6.32        5.10      2.70 o 
  -5   2  17        0.15        1.01      0.88 o 
  -4   2  17       39.41       39.15      2.86 o 
  -3   2  17        7.31        3.74      1.18 o 
  -2   2  17      135.28      130.54      3.89 o 
  -1   2  17        2.15        3.47      1.28 o 
   0   2  17       38.37       41.66      4.31 o 
   1   2  17      160.34      158.43      5.81 o 
   2   2  17       48.67       54.88      3.56 o 
   3   2  17       11.35        7.95      3.18 o 
   4   2  17        2.72        2.16      2.75 o 
  -5   3  17       18.33       23.46      2.43 o 
  -4   3  17       10.70       13.43      1.88 o 
  -3   3  17        0.24        0.98      1.53 o 
  -2   3  17       28.68       25.90      2.62 o 
  -1   3  17      148.47      142.87      6.19 o 
   0   3  17      110.29       97.58      5.06 o 
   1   3  17      128.08      111.79      5.30 o 
   2   3  17        7.11        3.15      1.52 o 
   3   3  17       10.46        9.64      2.12 o 
   4   3  17        0.13       -2.17      2.16 o 
  -4   4  17       18.85       26.72      2.95 o 
  -3   4  17       17.56       19.56      3.91 o 
  -2   4  17       55.52       68.28      6.87 o 
  -1   4  17       13.30       16.54      3.02 o 
   0   4  17       16.70       19.77      3.08 o 
   1   4  17       14.62       15.78      2.74 o 
   2   4  17       74.90       63.14      5.84 o 
   3   4  17        5.05        5.82      1.91 o 
   4   4  17        0.05        1.71      2.43 o 
  -4   5  17        1.16        3.42      1.40 o 
  -3   5  17        8.87        7.06      2.26 o 
  -2   5  17       38.39       36.74      4.31 o 
  -1   5  17       13.96       16.90      3.06 o 
   0   5  17        0.27        1.77      1.56 o 
   1   5  17       18.91       22.03      3.34 o 
   2   5  17        5.72        9.28      2.22 o 
   3   5  17        3.99        2.75      3.20 o 
   4   5  17        1.07        2.35      2.41 o 
  -3   6  17        0.84        1.51      1.91 o 
  -2   6  17       11.84        6.89      2.21 o 
  -1   6  17        9.01        6.26      2.40 o 
   0   6  17        7.88       11.69      2.47 o 
   1   6  17        8.71       12.94      2.78 o 
   2   6  17        2.58        4.64      1.80 o 
   3   6  17        1.14        1.04      1.92 o 
  -2   7  17        0.34        0.22      3.05 o 
  -1   7  17        3.78        7.25      2.93 o 
   0   7  17        3.75        3.28      1.51 o 
   1   7  17        6.69        9.97      3.69 o 
   2   7  17        2.62        3.45      1.22 o 
  -4   0  18        0.16        1.18      1.53 o 
  -2   0  18        0.65       -0.63      1.03 o 
   0   0  18       30.15       29.02      3.75 o 
  -5   1  18        0.36        0.87      1.11 o 
  -4   1  18       36.07       48.47      4.06 o 
  -3   1  18        0.66        1.05      1.19 o 
  -2   1  18        9.43        7.39      1.31 o 
  -1   1  18       42.18       42.52      2.25 o 
   0   1  18       81.83       82.63      3.32 o 
   1   1  18        0.03        0.78      1.29 o 
   2   1  18        7.96        7.60      3.18 o 
  -5   2  18       19.42       21.26      2.28 o 
  -4   2  18        1.69        2.89      1.13 o 
  -3   2  18       24.07       24.65      2.21 o 
  -2   2  18       93.93       88.82      3.99 o 
  -1   2  18        3.50        5.35      1.38 o 
   0   2  18        0.45        0.46      1.30 o 
   1   2  18       89.79       91.00      4.54 o 
   2   2  18        0.00        0.38      1.09 o 
   3   2  18        0.34       -0.64      2.49 o 
  -4   3  18        0.29       -0.33      0.93 o 
  -3   3  18        3.80        3.95      1.44 o 
  -2   3  18       22.57       30.25      4.24 o 
  -1   3  18       13.24       17.40      5.47 o 
   0   3  18      282.86      282.70      8.99 o 
   1   3  18       16.70       11.61      2.37 o 
   2   3  18        0.54        2.40      1.36 o 
   3   3  18        4.04        7.36      1.95 o 
   4   3  18       15.53       17.52      4.47 o 
  -4   4  18       31.12       35.70      3.53 o 
  -3   4  18        0.09        0.99      1.43 o 
  -2   4  18        2.21        4.24      2.05 o 
  -1   4  18       41.56       38.30      4.15 o 
   0   4  18       72.97       76.79      5.01 o 
   1   4  18        3.55        4.18      1.79 o 
   2   4  18        4.57        6.35      2.06 o 
   3   4  18        0.06        0.31      1.76 o 
   4   4  18        0.43       -0.06      2.36 o 
  -3   5  18       25.24       30.93      4.09 o 
  -2   5  18        0.03       -0.29      1.44 o 
  -1   5  18        1.56       -0.83      1.42 o 
   0   5  18        3.66        2.47      1.70 o 
   1   5  18        5.39        4.17      1.96 o 
   2   5  18       10.70       11.34      2.50 o 
   3   5  18        8.02        7.93      2.06 o 
  -3   6  18        1.22        3.94      1.62 o 
  -2   6  18        4.09        6.88      2.03 o 
  -1   6  18        6.42        9.06      2.49 o 
   0   6  18        2.32        4.60      1.88 o 
   1   6  18        3.10        1.13      1.72 o 
   2   6  18        0.01        3.25      2.10 o 
  -1   7  18        1.00        1.49      2.96 o 
   0   7  18        0.10       -1.08      1.11 o 
   1   7  18        0.16        0.84      2.21 o 
  -3   0  19       17.33       21.75      3.16 o 
  -1   0  19      295.38      285.75      7.73 o 
  -4   1  19        1.94        1.70      1.01 o 
  -3   1  19       35.89       41.49      2.91 o 
  -2   1  19       34.96       33.25      2.33 o 
  -1   1  19        5.77        6.69      1.52 o 
   0   1  19        8.33        9.84      1.97 o 
   1   1  19      126.87      144.57      8.83 o 
   2   1  19       18.78       26.87      4.86 o 
  -4   2  19        0.15       -0.09      0.92 o 
  -3   2  19       30.22       26.78      2.88 o 
  -2   2  19       43.73       42.55      3.22 o 
  -1   2  19       16.04       20.96      3.75 o 
   0   2  19        0.49        0.62      1.28 o 
   1   2  19       24.59       27.55      3.94 o 
   2   2  19        6.51        4.62      3.15 o 
   3   2  19        3.52        5.41      3.55 o 
  -4   3  19        3.18        4.02      1.43 o 
  -3   3  19       12.24        9.78      2.00 o 
  -2   3  19       37.60       34.48      3.96 o 
  -1   3  19       21.83       18.77      3.77 o 
   0   3  19        1.19        2.42      1.41 o 
   1   3  19        1.52        0.14      1.34 o 
   2   3  19        5.62        3.35      2.60 o 
   3   3  19        6.46        6.43      1.82 o 
   4   3  19        1.24       -2.97      2.22 o 
  -4   4  19        1.22        2.53      3.32 o 
  -3   4  19        5.67       11.16      2.36 o 
  -2   4  19       50.08       60.47      5.79 o 
  -1   4  19        3.79        5.00      1.98 o 
   0   4  19        0.01        0.53      1.27 o 
   1   4  19      100.34       96.33      5.38 o 
   2   4  19        6.92       10.51      3.38 o 
   3   4  19        1.44        3.84      1.55 o 
  -3   5  19        0.01       -0.11      1.54 o 
  -2   5  19       13.92       12.95      2.78 o 
  -1   5  19        6.38        8.41      2.37 o 
   0   5  19        6.70        7.00      2.05 o 
   1   5  19        7.88       10.25      2.49 o 
   2   5  19        9.59        6.36      3.71 o 
   3   5  19        0.01       -0.39      1.17 o 
  -2   6  19        5.90        5.42      2.02 o 
  -1   6  19        0.39       -0.17      3.10 o 
   0   6  19       15.80       21.80      3.33 o 
   1   6  19       14.58       19.62      3.33 o 
   2   6  19        0.87        5.23      1.68 o 
  -4   0  20        5.17        7.77      2.88 o 
  -2   0  20      111.03      104.95      5.15 o 
   0   0  20        8.40       14.10      3.40 o 
  -4   1  20        2.68        1.16      1.02 o 
  -3   1  20        2.09        3.71      1.15 o 
  -2   1  20        7.32       10.59      1.81 o 
  -1   1  20        0.15       -1.02      0.91 o 
   0   1  20        2.63        3.56      2.83 o 
   1   1  20        2.88        4.33      3.21 o 
  -4   2  20        0.00        1.43      1.22 o 
  -3   2  20       10.96        6.26      2.82 o 
  -2   2  20        0.42        1.36      1.44 o 
  -1   2  20        0.80       -1.38      2.44 o 
   0   2  20       16.94       16.27      2.56 o 
   1   2  20        1.44        1.73      1.49 o 
   2   2  20       28.47       28.10      5.30 o 
  -3   3  20        4.37        3.13      1.72 o 
  -2   3  20       26.78       27.04      3.59 o 
  -1   3  20        2.95        3.65      1.83 o 
   0   3  20        1.64        3.81      1.83 o 
   1   3  20        8.73        9.72      2.25 o 
   2   3  20       14.32       11.92      2.91 o 
   3   3  20        5.23        3.80      3.08 o 
  -3   4  20       36.91       44.30      4.76 o 
  -2   4  20        2.08        4.50      1.87 o 
  -1   4  20       12.33       15.09      2.79 o 
   0   4  20        2.15       -1.19      1.29 o 
   1   4  20        0.50       -0.58      1.31 o 
   2   4  20       11.91       19.61      3.01 o 
   3   4  20        5.81        7.05      2.01 o 
  -2   5  20        5.11       10.97      3.77 o 
  -1   5  20        5.48        8.00      2.23 o 
   0   5  20        0.00        0.71      1.51 o 
   1   5  20        0.02       -0.16      2.20 o 
   2   5  20        5.23        5.45      1.99 o 
  -1   6  20        8.79       10.91      2.54 o 
   0   6  20        3.15        4.34      1.56 o 
   1   6  20        0.04       -1.14      1.16 o 
  -3   0  21        8.71        4.56      1.70 o 
  -1   0  21       32.55       38.32      5.34 o 
  -3   1  21        0.04       -0.42      1.06 o 
  -2   1  21        3.44        5.38      1.52 o 
  -1   1  21        0.01       -1.54      1.02 o 
   0   1  21        9.51       11.80      3.67 o 
  -3   2  21        2.89        3.37      1.59 o 
  -2   2  21        8.14       13.79      2.67 o 
  -1   2  21       10.74       13.84      3.39 o 
   0   2  21       25.68       29.61      3.37 o 
   1   2  21       11.17       12.62      4.34 o 
  -3   3  21        4.63        6.30      1.88 o 
  -2   3  21        2.72        2.28      1.70 o 
  -1   3  21       21.18       25.22      3.44 o 
   0   3  21        1.64       -1.13      1.23 o 
   1   3  21       18.28       16.28      2.85 o 
   2   3  21        1.50        1.73      2.91 o 
  -2   4  21        1.43        3.69      1.73 o 
  -1   4  21        0.15       -0.79      1.40 o 
   0   4  21        1.24        1.59      1.32 o 
   1   4  21        4.16        1.65      3.06 o 
   2   4  21        8.31       11.86      2.53 o 
  -2   5  21        0.21        1.99      1.79 o 
  -1   5  21       28.21       32.87      4.17 o 
   0   5  21        3.41        6.62      1.91 o 
   1   5  21        0.02       -0.02      1.39 o 
  -2   0  22       15.82       14.44      3.98 o 
  -3   1  22        2.11        1.72      1.32 o 
  -2   1  22        0.19        0.42      1.88 o 
  -1   1  22        4.68        3.98      2.94 o 
   0   1  22       15.99       14.70      4.17 o 
  -3   2  22        4.04        6.64      2.97 o 
  -2   2  22        0.78        3.47      1.78 o 
  -1   2  22        0.82        7.35      3.40 o 
   0   2  22       26.27       26.60      5.54 o 
   1   2  22        1.09       -3.82      3.00 o 
  -2   3  22       10.15        8.24      2.24 o 
  -1   3  22        0.63        1.53      1.41 o 
   0   3  22        6.55       12.59      2.56 o 
   1   3  22        0.00        2.24      3.08 o 
   2   3  22       16.06       15.45      4.82 o 
  -2   4  22        0.17       -0.71      4.40 o 
  -1   4  22        0.03        1.59      1.73 o 
   0   4  22        0.32        3.04      1.44 o 
   1   4  22        0.00        0.33      1.71 o 
  -2   1  23        7.89       11.80      3.74 o 
  -1   1  23        0.17        2.11      2.60 o 
  -2   2  23        2.91        5.93      1.83 o 
  -1   2  23       22.25       21.55      4.63 o 
   0   2  23        2.92        4.12      3.08 o 
  -1   3  23        0.80        2.22      1.53 o 
   0   3  23        0.07        1.28      3.13 o 
   1   3  23       20.78       33.45      6.12 o 
  -1   2  24        7.43        7.09      3.32 o 
                                                 
